# Supplementary material for: Genetic architecture of the white matter connectome of the human brain
Source: Sci Adv. 2023 Feb 17;9(7):eadd2870. doi: 10.1126/sciadv.add2870 (PMC9937579; doi:10.1126/sciadv.add2870)
Supplement: Supplementary file 2 — Tables S1 to S31 [file sciadv.add2870_tables_s1_to_s31.zip]

Archive with 1 entries (1 files):
- sciadv.add2870_tables_s1_to_s31.xlsx
