# Supplementary material for: Genetic architecture of the white matter connectome of the human brain
Source: Sci Adv. 2023 Feb 17;9(7):eadd2870. doi: 10.1126/sciadv.add2870 (PMC9937579; doi:10.1126/sciadv.add2870)
Supplement: Supplementary file 2 — Tables S1 to S31 [file sciadv.add2870_tables_s1_to_s31.zip › sciadv.add2870_tables_s1_to_s31.xlsx]

## Sheet: Index
Sha et al., Genetic architecture of the white matter connectome of the human brain
Index of supplementary tables. There are 31 tables, each on a separate worksheet. Use arrows at bottom left to navigate between worksheets.
Supplementary Table 1. Node-level connectivity of the structural connectome.
Supplementary Table 2. SNP-based heritability estimates for node-level connectivity.
Supplementary Table 3. SNP-based heritability estimates for edge-level connectivity.
Supplementary Table 4. Significance of SNP-based heritability estimates for edge-level connectivities.
Supplementary Table 5. Standard errors of SNP-based heritability estimates for edge-level heritabilities.
Supplementary Table 6. 95% confidence interals of SNP-based heritability estimates for edge-level heritabilities.
Supplementary Table 7. Intraclass correlation coefficients from reliability analysis for node-level connectivity.
Supplementary Table 8. Intraclass correlation coefficients from reliability analysis for edge-level connectivity.
Supplementary Table 9. Lead SNPs from multivariate GWAS of node-level connectivity.
Supplementary Table 10. Lead SNPs from multivariate GWAS of edge-level connectivity.
Supplementary Table 11. Univariate association z scores for each lead SNP and node-level connectivities.
Supplementary Table 12. Univariate association z scores for each lead SNP and edge-level connectivities.
Supplementary Table 13. Regional contributions to the significant multivariate associations from node-level connectivity mvGWAS.
Supplementary Table 14. The contributions of individual edges to the significant multivariate associations from edge-level connectivity mvGWAS.
Supplementary Table 15. Lead SNPs associated with either node-level connectivity or edge-level connectivity in the present study that were also associated with white matter microstructure by Zhao, B. et al. Common genetic variation influencing human white matter microstructure. Science 372(2021).
Supplementary Table 16. Gene mapping at all significant node-level connectivity mvGWAS loci based on three strategies.
Supplementary Table 17. Gene mapping at all significant edge-level connectivity mvGWAS loci based on three strategies.
Supplementary Table 18. Significant genes from gene-based analysis of node-level connectivity mvGWAS results.
Supplementary Table 19. Results from MAGMA gene set analysis, using node-level connectivity multivariate GWAS as input.
Supplementary Table 20. Significant genes from gene-based analysis of edge-level connectivity multivariate GWAS results.
Supplementary Table 21. Results from MAGMA gene set analysis, using edge-level connectivity multivariate GWAS as input.
Supplementary Table 22. Differential expression of genes associated with node-level connectivity in different lifespan stages from BrainSpan brain samples.
Supplementary Table 23. Differential expression of genes associated with edge-level connectivity in different lifespan stages from BrainSpan brain samples.
Supplementary Table 24. Differential expression of genes associated with node-level connectivity in different cell types in the developing human brain.
Supplementary Table 25. Differential expression of genes associated with edge-level connectivity in different cell types in the developing human brain.
Supplementary Table 26. Lead SNPs showing significant association with at least one core language network tract connectivity, and genes annotated to these lead SNPs by genomic position, eQTL and chromatin interaction.
Supplementary Table 27. Correlations between polygenic scores for brain-related disorder or behavioural traits.
Supplementary Table 28. Loadings from the canonical correlation analyses between node-level connectivities and polygenic dispositions to brain-related disorders or behavioural traits.
Supplementary Table 29. Loadings from the canonical correlation analyses between node-level connectivities and polygenic dispositions for Alzheimer's disease after excluding the APOE locus.
Supplementary Table 30. Functional terms based on meta-analyzed fMRI data, associated with co-activation maps for brain regions where node-level connectivity had loadings |r|>0.2 for polygenic scores of brain-related disorders or behavioural traits.
Supplementary Table 31. Correlation coefficients (across 90 regions) between loadings from multivariate associations of node-level connectivities with polygenic dispositions to brain-related disorders or behavioural traits.

## Sheet: SupTab1
Supplementary Table 1. Node-level connectivity of the structural connectome.
Hemisphere	Region/node	Degree centrality (sum of volume-weighted edges linking to a given region)
left hemi	Precentral	12.2044
left hemi	Frontal_Sup	9.70413
left hemi	Frontal_Sup_Orb	6.30634
left hemi	Frontal_Mid	4.35914
left hemi	Frontal_Mid_Orb	2.03312
left hemi	Frontal_Inf_Oper	4.05304
left hemi	Frontal_Inf_Tri	4.94791
left hemi	Frontal_Inf_Orb	6.1255
left hemi	Rolandic_Oper	3.79465
left hemi	Supp_Motor_Area	28.1326
left hemi	Olfactory	1.98762
left hemi	Frontal_Sup_Medial	18.9241
left hemi	Frontal_Med_Orb	10.4746
left hemi	Rectus	7.20845
left hemi	Insula	3.21585
left hemi	Cingulum_Ant	4.00968
left hemi	Cingulum_Mid	5.47698
left hemi	Cingulum_Post	4.30688
left hemi	Hippocampus	7.73725
left hemi	ParaHippocampal	3.23868
left hemi	Amygdala	0.767028
left hemi	Calcarine	11.2728
left hemi	Cuneus	17.3923
left hemi	Lingual	10.2234
left hemi	Occipital_Sup	17.0353
left hemi	Occipital_Mid	8.97847
left hemi	Occipital_Inf	2.78748
left hemi	Fusiform	5.74663
left hemi	Postcentral	9.45734
left hemi	Parietal_Sup	10.3697
left hemi	Parietal_Inf	5.97983
left hemi	SupraMarginal	1.64696
left hemi	Angular	4.31783
left hemi	Precuneus	18.8491
left hemi	Paracentralobule	14.6208
left hemi	Caudate	15.3349
left hemi	Putamen	6.71519
left hemi	Pallidum	1.57852
left hemi	Thalamus	22.3426
left hemi	Heschl	0.198359
left hemi	Temporal_Sup	4.53026
left hemi	Temporal_Pole_Sup	8.71435
left hemi	Temporal_Mid	6.99562
left hemi	Temporal_Pole_Mid	6.48829
left hemi	Temporal_Inf	7.9036
right hemi	Precentral	13.7352
right hemi	Frontal_Sup	12.2861
right hemi	Frontal_Sup_Orb	7.44347
right hemi	Frontal_Mid	4.61261
right hemi	Frontal_Mid_Orb	3.34763
right hemi	Frontal_Inf_Oper	4.14482
right hemi	Frontal_Inf_Tri	3.22008
right hemi	Frontal_Inf_Orb	7.80661
right hemi	Rolandic_Oper	3.83137
right hemi	Supp_Motor_Area	28.5084
right hemi	Olfactory	0.833949
right hemi	Frontal_Sup_Medial	17.9279
right hemi	Frontal_Med_Orb	8.33884
right hemi	Rectus	4.68287
right hemi	Insula	3.16445
right hemi	Cingulum_Ant	5.38651
right hemi	Cingulum_Mid	4.95104
right hemi	Cingulum_Post	3.63393
right hemi	Hippocampus	9.1887
right hemi	ParaHippocampal	3.12433
right hemi	Amygdala	0.612649
right hemi	Calcarine	8.33051
right hemi	Cuneus	18.0737
right hemi	Lingual	11.9077
right hemi	Occipital_Sup	17.8032
right hemi	Occipital_Mid	8.34754
right hemi	Occipital_Inf	3.48992
right hemi	Fusiform	5.3687
right hemi	Postcentral	7.70211
right hemi	Parietal_Sup	10.6175
right hemi	Parietal_Inf	5.56676
right hemi	SupraMarginal	2.88658
right hemi	Angular	5.75763
right hemi	Precuneus	18.9728
right hemi	Paracentralobule	7.59601
right hemi	Caudate	17.852
right hemi	Putamen	6.2152
right hemi	Pallidum	2.99142
right hemi	Thalamus	16.8387
right hemi	Heschl	0.0800732
right hemi	Temporal_Sup	3.91684
right hemi	Temporal_Pole_Sup	7.60995
right hemi	Temporal_Mid	5.4757
right hemi	Temporal_Pole_Mid	7.42553
right hemi	Temporal_Inf	6.07992

## Sheet: SupTab2
Supplementary Table 2. SNP-based heritability estimates for node-level connectivity.
Hemisphere	Region	h2	se	p-value	95% confidence interval
left hemi	Precentral	28.0998	0.014937	<1E-20	25.16,31.04
left hemi	Frontal_Sup	19.3915	0.014522	<1E-20	16.45,22.33
left hemi	Frontal_Sup_Orb	13.3042	0.013927	<1E-20	10.56,16.04
left hemi	Frontal_Mid	27.7465	0.014874	<1E-20	24.81,30.69
left hemi	Frontal_Mid_Orb	17.4395	0.014235	<1E-20	14.7,20.18
left hemi	Frontal_Inf_Oper	18.3457	0.014348	<1E-20	15.61,21.09
left hemi	Frontal_Inf_Tri	23.405	0.014723	<1E-20	20.47,26.35
left hemi	Frontal_Inf_Orb	22.3176	0.014819	<1E-20	19.38,25.26
left hemi	Rolandic_Oper	19.8151	0.014551	<1E-20	16.88,22.76
left hemi	Supp_Motor_Area	26.956	0.014788	<1E-20	24.02,29.9
left hemi	Olfactory	9.182	0.013526	4.7296e-13	6.44,11.92
left hemi	Frontal_Sup_Medial	23.4604	0.014622	<1E-20	20.52,26.4
left hemi	Frontal_Med_Orb	16.7325	0.014207	<1E-20	13.99,19.47
left hemi	Rectus	15.0275	0.014069	<1E-20	12.29,17.77
left hemi	Insula	21.6668	0.014563	<1E-20	18.73,24.61
left hemi	Cingulum_Ant	13.0017	0.013997	<1E-20	10.26,15.74
left hemi	Cingulum_Mid	16.9848	0.014215	<1E-20	14.24,19.72
left hemi	Cingulum_Post	9.9354	0.013551	6.2172e-15	7.2,12.68
left hemi	Hippocampus	14.7614	0.014118	<1E-20	12.02,17.5
left hemi	ParaHippocampal	16.6495	0.014303	<1E-20	13.91,19.39
left hemi	Amygdala	9.0316	0.01349	5.6138e-13	6.48,11.58
left hemi	Calcarine	12.3594	0.013943	<1E-20	9.62,15.1
left hemi	Cuneus	17.8136	0.014361	<1E-20	15.07,20.55
left hemi	Lingual	16.7624	0.014358	<1E-20	14.02,19.5
left hemi	Occipital_Sup	17.2385	0.014258	<1E-20	14.5,19.98
left hemi	Occipital_Mid	20.2931	0.014449	<1E-20	17.55,23.03
left hemi	Occipital_Inf	7.9759	0.013347	1.7359e-10	5.43,10.53
left hemi	Fusiform	16.4997	0.014295	<1E-20	13.76,19.24
left hemi	Postcentral	22.6559	0.014786	<1E-20	19.72,25.6
left hemi	Parietal_Sup	20.6188	0.014568	<1E-20	17.68,23.56
left hemi	Parietal_Inf	27.0413	0.014897	<1E-20	24.1,29.98
left hemi	SupraMarginal	17.2795	0.01422	<1E-20	14.54,20.02
left hemi	Angular	15.6954	0.014229	<1E-20	12.96,18.44
left hemi	Precuneus	28.4425	0.014932	<1E-20	25.5,31.38
left hemi	Paracentralobule	18.6187	0.014437	<1E-20	15.88,21.36
left hemi	Caudate	14.0595	0.014026	<1E-20	11.32,16.8
left hemi	Putamen	23.9413	0.014754	<1E-20	21,26.88
left hemi	Pallidum	21.9311	0.014568	<1E-20	18.99,24.87
left hemi	Thalamus	22.0343	0.014769	<1E-20	19.09,24.97
left hemi	Heschl	12.704	0.013917	<1E-20	9.96,15.44
left hemi	Temporal_Sup	29.4683	0.015029	<1E-20	26.53,32.41
left hemi	Temporal_Pole_Sup	16.1165	0.014243	<1E-20	13.38,18.86
left hemi	Temporal_Mid	21.9965	0.014606	<1E-20	19.06,24.94
left hemi	Temporal_Pole_Mid	11.8619	0.0138	<1E-20	9.12,14.6
left hemi	Temporal_Inf	19.3853	0.014546	<1E-20	16.45,22.33
right hemi	Precentral	29.2214	0.015041	<1E-20	26.28,32.16
right hemi	Frontal_Sup	18.3769	0.014396	<1E-20	15.64,21.12
right hemi	Frontal_Sup_Orb	12.4549	0.013802	<1E-20	9.71,15.19
right hemi	Frontal_Mid	27.1709	0.014911	<1E-20	24.23,30.11
right hemi	Frontal_Mid_Orb	14.2785	0.013962	<1E-20	11.54,17.02
right hemi	Frontal_Inf_Oper	19.5075	0.014432	<1E-20	16.77,22.25
right hemi	Frontal_Inf_Tri	16.8467	0.014153	<1E-20	14.11,19.59
right hemi	Frontal_Inf_Orb	20.3503	0.014526	<1E-20	17.41,23.29
right hemi	Rolandic_Oper	24.558	0.014828	<1E-20	21.62,27.5
right hemi	Supp_Motor_Area	26.0327	0.014825	<1E-20	23.09,28.97
right hemi	Olfactory	8.752	0.013539	7.7718e-12	6.01,11.49
right hemi	Frontal_Sup_Medial	24.2256	0.014691	<1E-20	21.29,27.17
right hemi	Frontal_Med_Orb	15.1374	0.014055	<1E-20	12.4,17.88
right hemi	Rectus	16.5797	0.014203	<1E-20	13.84,19.32
right hemi	Insula	19.0988	0.014349	<1E-20	16.36,21.84
right hemi	Cingulum_Ant	15.2276	0.013972	<1E-20	12.49,17.97
right hemi	Cingulum_Mid	14.0355	0.013932	<1E-20	11.3,16.78
right hemi	Cingulum_Post	8.5056	0.013445	2.6281e-11	5.96,11.06
right hemi	Hippocampus	20.248	0.014415	<1E-20	17.51,22.99
right hemi	ParaHippocampal	16.4276	0.014221	<1E-20	13.69,19.17
right hemi	Amygdala	10.6891	0.013705	5.5511e-17	7.95,13.43
right hemi	Calcarine	15.8805	0.014286	<1E-20	13.14,18.62
right hemi	Cuneus	21.5111	0.014552	<1E-20	18.57,24.45
right hemi	Lingual	15.8353	0.014263	<1E-20	13.1,18.58
right hemi	Occipital_Sup	13.3068	0.013967	<1E-20	10.57,16.05
right hemi	Occipital_Mid	17.2203	0.014224	<1E-20	14.48,19.96
right hemi	Occipital_Inf	15.7096	0.014209	<1E-20	12.97,18.45
right hemi	Fusiform	19.2157	0.014407	<1E-20	16.48,21.96
right hemi	Postcentral	23.4537	0.014648	<1E-20	20.51,26.39
right hemi	Parietal_Sup	21.7127	0.014711	<1E-20	18.77,24.65
right hemi	Parietal_Inf	19.4169	0.01437	<1E-20	16.68,22.16
right hemi	SupraMarginal	16.7516	0.014147	<1E-20	14.01,19.49
right hemi	Angular	18.052	0.014335	<1E-20	15.31,20.79
right hemi	Precuneus	27.6808	0.01484	<1E-20	24.74,30.62
right hemi	Paracentralobule	14.4185	0.014135	<1E-20	11.68,17.16
right hemi	Caudate	14.7823	0.014067	<1E-20	12.04,17.52
right hemi	Putamen	21.2024	0.014377	<1E-20	18.46,23.94
right hemi	Pallidum	17.7852	0.014305	<1E-20	15.05,20.53
right hemi	Thalamus	19.9431	0.01456	<1E-20	17,22.88
right hemi	Heschl	7.796	0.013219	2.3698e-10	5.25,10.35
right hemi	Temporal_Sup	26.4303	0.01489	<1E-20	23.49,29.37
right hemi	Temporal_Pole_Sup	22.0859	0.014694	<1E-20	19.15,25.03
right hemi	Temporal_Mid	24.7496	0.014797	<1E-20	21.81,27.69
right hemi	Temporal_Pole_Mid	13.0615	0.013965	<1E-20	10.32,15.8
right hemi	Temporal_Inf	20.3644	0.01451	<1E-20	17.42,23.3

## Sheet: SupTab3
Supplementary Table 3. SNP-based heritability estimates for edge-level connectivity.
		left hemi	left hemi	left hemi	left hemi	left hemi	left hemi	left hemi	left hemi	left hemi	left hemi	left hemi	left hemi	left hemi	left hemi	left hemi	left hemi	left hemi	left hemi	left hemi	left hemi	left hemi	left hemi	left hemi	left hemi	left hemi	left hemi	left hemi	left hemi	left hemi	left hemi	left hemi	left hemi	left hemi	left hemi	left hemi	left hemi	left hemi	left hemi	left hemi	left hemi	left hemi	left hemi	left hemi	left hemi	left hemi	right hemi	right hemi	right hemi
		Precentral	Frontal_Sup	Frontal_Sup_Orb	Frontal_Mid	Frontal_Mid_Orb	Frontal_Inf_Oper	Frontal_Inf_Tri	Frontal_Inf_Orb	Rolandic_Oper	Supp_Motor_Area	Olfactory	Frontal_Sup_Medial	Frontal_Med_Orb	Rectus	Insula	Cingulum_Ant	Cingulum_Mid	Cingulum_Post	Hippocampus	ParaHippocampal	Amygdala	Calcarine	Cuneus	Lingual	Occipital_Sup	Occipital_Mid	Occipital_Inf	Fusiform	Postcentral	Parietal_Sup	Parietal_Inf	SupraMarginal	Angular	Precuneus	Paracentralobule	Caudate	Putamen	Pallidum	Thalamus	Heschl	Temporal_Sup	Temporal_Pole_Sup	Temporal_Mid	Temporal_Pole_Mid	Temporal_Inf	Precentral	Frontal_Sup	Frontal_Sup_Orb
left hemi	Precentral	-	9.3351	-	14.8405	-	10.1852	12.6951	-	5.9621	7.1692	-	11.6911	-	-	8.8029	-	-	-	7.6092	-	-	-	-	-	-	-	-	-	19.7497	7.7986	15.1598	-	14.6449	-	6.5727	7.5524	15.465	12.406	11.5632	-	-	-	16.9527	-	19.5903	10.0371	5.6252	-
left hemi	Frontal_Sup	9.3351	-	3.9421	24.7864	10.5122	10.8433	12.5657	14.4814	-	5.1334	-	5.618	-	-	10.7746	-	-	-	5.7955	-	-	-	-	-	-	-	-	7.157	6.9945	9.9618	-	-	-	9.4501	4.9255	9.8763	12.7454	13.7909	12.6658	-	-	-	-	-	7.1534	4.9626	13.6036	-
left hemi	Frontal_Sup_Orb	-	3.9421	-	-	7.6941	-	-	12.9128	-	-	-	-	-	6.581	-	-	-	-	7.1865	6.5195	-	8.4323	6.3708	9.855	9.0903	8.6429	-	6.7595	-	6.1144	-	-	-	5.3616	-	12.2799	9.5221	8.2328	12.4226	-	-	12.2428	-	7.6667	4.7552	-	-	-
left hemi	Frontal_Mid	14.8405	24.7864	-	-	-	14.6773	13.4144	-	-	-	-	9.6061	-	-	-	-	-	-	-	-	-	-	-	-	-	-	-	-	8.6947	-	-	-	-	-	-	-	-	-	-	-	-	-	-	-	-	-	-	-
left hemi	Frontal_Mid_Orb	-	10.5122	7.6941	-	-	-	-	9.9668	-	-	-	-	-	-	-	-	-	-	-	-	-	9.0902	-	8.447	6.8165	10.2604	-	7.1102	-	-	-	-	-	-	-	-	15.6381	-	-	-	-	12.1302	-	-	-	-	-	-
left hemi	Frontal_Inf_Oper	10.1852	10.8433	-	14.6773	-	-	9.4164	-	8.653	-	-	-	-	-	12.6607	-	-	-	-	-	-	-	-	-	-	-	-	-	8.5622	-	-	-	-	-	-	-	10.9725	-	-	-	7.2552	-	12.0129	-	11.9801	-	-	-
left hemi	Frontal_Inf_Tri	12.6951	12.5657	-	13.4144	-	9.4164	-	4.9216	-	-	-	11.9158	-	-	12.7971	-	-	-	-	-	-	-	-	-	9.8671	13.9005	-	5.215	11.3743	12.3361	-	-	-	-	-	-	17.6621	-	-	-	10.7293	19.8563	8.0678	-	9.2905	-	-	-
left hemi	Frontal_Inf_Orb	-	14.4814	12.9128	-	9.9668	-	4.9216	-	-	-	-	-	-	13.5674	8.4062	-	-	-	-	7.1794	-	8.3905	-	11.3723	11.1323	13.7694	4.1181	6.0993	-	7.6742	-	-	-	-	-	-	16.4631	-	-	-	8.231	20.9381	7.0312	5.3137	5.9687	-	-	-
left hemi	Rolandic_Oper	5.9621	-	-	-	-	8.653	-	-	-	-	-	-	-	-	21.2265	-	-	-	-	-	-	-	-	-	-	-	-	-	9.5914	-	12.2122	11.0284	-	-	-	-	8.8169	-	-	8.6734	16.6226	6.7117	11.6272	-	12.1786	-	-	-
left hemi	Supp_Motor_Area	7.1692	5.1334	-	-	-	-	-	-	-	-	-	6.0575	-	-	-	5.2773	10.6504	10.8	-	-	-	-	-	-	-	-	-	-	9.6464	7.0231	-	-	-	14.5136	6.3308	8.5352	17.1264	17.9868	17.9524	-	-	-	-	-	-	4.3683	8.8444	-
left hemi	Olfactory	-	-	-	-	-	-	-	-	-	-	-	-	-	5.5252	-	6.1424	-	-	6.3316	-	-	8.767	-	7.8064	10.6588	-	-	-	-	-	-	-	-	6.9	-	3.6977	-	-	6.2683	-	-	11.8063	-	8.0214	-	-	-	-
left hemi	Frontal_Sup_Medial	11.6911	5.618	-	9.6061	-	-	11.9158	-	-	6.0575	-	-	7.0112	-	-	9.5553	6.0976	5.0408	8.1169	-	-	-	-	-	-	-	-	-	13.1392	11.9911	-	-	-	14.3268	-	7.3246	17.4686	14.963	10.9127	-	-	-	-	-	-	-	8.7202	5.1617
left hemi	Frontal_Med_Orb	-	-	-	-	-	-	-	-	-	-	-	7.0112	-	7.2308	-	5.3963	-	-	-	-	-	-	-	-	-	-	-	-	-	-	-	-	-	-	-	10.4219	-	-	9.7502	-	-	-	-	-	-	-	3.6441	3.562
left hemi	Rectus	-	-	6.581	-	-	-	-	13.5674	-	-	5.5252	-	7.2308	-	-	8.5274	-	-	5.3573	6.9225	-	9.7224	-	9.7488	9.8419	11.007	-	7.9762	-	-	-	-	-	7.0389	-	13.9276	8.5693	-	7.5821	-	-	12.7922	-	10.1189	-	-	-	4.8838
left hemi	Insula	8.8029	10.7746	-	-	-	12.6607	12.7971	8.4062	21.2265	-	-	-	-	-	-	-	-	-	-	-	-	-	-	3.4101	5.7319	9.7561	-	-	11.0759	15.0404	-	-	-	-	-	-	6.8973	-	-	8.0523	19.4333	14.707	12.6017	-	10.514	-	-	-
left hemi	Cingulum_Ant	-	-	-	-	-	-	-	-	-	5.2773	6.1424	9.5553	5.3963	8.5274	-	-	11.589	11.0718	-	-	-	-	-	-	-	-	-	-	-	-	-	-	-	12.845	-	5.2485	-	-	-	-	-	-	-	-	-	-	-	-
left hemi	Cingulum_Mid	-	-	-	-	-	-	-	-	-	10.6504	-	6.0976	-	-	-	11.589	-	5.7611	-	-	-	-	-	-	-	-	-	-	-	-	-	-	-	8.8299	7.4388	7.6801	-	-	-	-	-	-	-	-	-	-	-	-
left hemi	Cingulum_Post	-	-	-	-	-	-	-	-	-	10.8	-	5.0408	-	-	-	11.0718	5.7611	-	-	-	-	-	8.3248	-	-	-	-	-	-	-	-	-	-	5.7049	-	-	-	-	-	-	-	-	-	-	-	-	-	-
left hemi	Hippocampus	7.6092	5.7955	7.1865	-	-	-	-	-	-	-	6.3316	8.1169	-	5.3573	-	-	-	-	-	8.6068	7.5262	8.5673	7.3923	7.1762	6.6073	7.7568	-	7.4469	6.0165	5.8175	-	-	-	7.0612	-	7.9768	11.746	-	10.0438	-	-	9.2962	-	10.6274	5.3349	-	7.6426	5.9918
left hemi	ParaHippocampal	-	-	6.5195	-	-	-	-	7.1794	-	-	-	-	-	6.9225	-	-	-	-	8.6068	-	-	11.2939	13.7997	7.1085	7.1767	5.036	-	7.2133	4.1017	3.4166	-	-	-	10.9729	-	6.9016	-	-	5.6937	-	-	6.214	-	6.5506	4.1591	-	-	-
left hemi	Amygdala	-	-	-	-	-	-	-	-	-	-	-	-	-	-	-	-	-	-	7.5262	-	-	10.0885	-	6.9811	6.4051	8.4766	-	-	-	-	-	-	-	-	-	4.868	-	-	4.2452	-	-	5.1362	-	7.0604	-	-	-	-
left hemi	Calcarine	-	-	8.4323	-	9.0902	-	-	8.3905	-	-	8.767	-	-	9.7224	-	-	-	-	8.5673	11.2939	10.0885	-	18.5863	10.9346	8.5764	3.6239	-	5.978	-	-	-	-	-	10.2379	-	7.7663	9.3668	-	16.5475	-	-	9.725	-	7.8342	9.8423	-	-	8.6165
left hemi	Cuneus	-	-	6.3708	-	-	-	-	-	-	-	-	-	-	-	-	-	-	8.3248	7.3923	13.7997	-	18.5863	-	19.0014	4.6102	3.0925	-	7.8878	-	4.4668	-	-	-	10.8203	-	6.355	-	-	9.3522	-	-	8.1623	-	5.4821	-	-	-	-
left hemi	Lingual	-	-	9.855	-	8.447	-	-	11.3723	-	-	7.8064	-	-	9.7488	3.4101	-	-	-	7.1762	7.1085	6.9811	10.9346	19.0014	-	10.8583	6.2132	4.0805	11.6287	-	6.0948	-	-	-	6.766	-	7.7443	7.0008	-	8.7992	-	6.827	11.0695	9.2722	7.1558	13.2679	-	-	-
left hemi	Occipital_Sup	-	-	9.0903	-	6.8165	-	9.8671	11.1323	-	-	10.6588	-	-	9.8419	5.7319	-	-	-	6.6073	7.1767	6.4051	8.5764	4.6102	10.8583	-	13.7058	8.5593	11.0673	-	7.0054	-	-	-	3.1991	-	7.093	8.5816	-	12.4868	-	13.4077	9.4132	11.6898	12.1669	13.1098	-	-	-
left hemi	Occipital_Mid	-	-	8.6429	-	10.2604	-	13.9005	13.7694	-	-	-	-	-	11.007	9.7561	-	-	-	7.7568	5.036	8.4766	3.6239	3.0925	6.2132	13.7058	-	11.2326	13.5399	-	12.9741	8.4531	-	2.9409	6.8097	-	10.9183	11.8325	-	14.7563	-	12.906	10.9765	12.2663	9.4577	12.3114	-	-	-
left hemi	Occipital_Inf	-	-	-	-	-	-	-	4.1181	-	-	-	-	-	-	-	-	-	-	-	-	-	-	-	4.0805	8.5593	11.2326	-	9.363	-	-	-	-	-	-	-	-	-	-	-	-	-	3.976	4.7875	4.2308	5.6642	-	-	-
left hemi	Fusiform	-	7.157	6.7595	-	7.1102	-	5.215	6.0993	-	-	-	-	-	7.9762	-	-	-	-	7.4469	7.2133	-	5.978	7.8878	11.6287	11.0673	13.5399	9.363	-	-	9.4062	-	-	-	9.3012	-	10.0226	8.1866	-	8.2015	-	6.1806	9.2898	6.7818	5.2202	10.6583	-	-	-
left hemi	Postcentral	19.7497	6.9945	-	8.6947	-	8.5622	11.3743	-	9.5914	9.6464	-	13.1392	-	-	11.0759	-	-	-	6.0165	4.1017	-	-	-	-	-	-	-	-	-	11.1876	16.747	10.9663	6.6294	3.1882	2.7254	8.4272	15.6201	6.5547	7.0478	-	13.4036	-	12.6525	-	11.3675	-	-	-
left hemi	Parietal_Sup	7.7986	9.9618	6.1144	-	-	-	12.3361	7.6742	-	7.0231	-	11.9911	-	-	15.0404	-	-	-	5.8175	3.4166	-	-	4.4668	6.0948	7.0054	12.9741	-	9.4062	11.1876	-	14.8036	-	12.5201	5.2803	-	10.9785	13.6048	7.554	13.6784	-	12.4186	8.8632	16.8618	-	13.3252	-	-	-
left hemi	Parietal_Inf	15.1598	-	-	-	-	-	-	-	12.2122	-	-	-	-	-	-	-	-	-	-	-	-	-	-	-	-	8.4531	-	-	16.747	14.8036	-	9.7159	4.5723	-	-	-	8.0027	-	-	-	6.3171	-	9.2243	-	11.6182	-	-	-
left hemi	SupraMarginal	-	-	-	-	-	-	-	-	11.0284	-	-	-	-	-	-	-	-	-	-	-	-	-	-	-	-	-	-	-	10.9663	-	9.7159	-	-	-	-	-	-	-	-	-	16.0794	-	10.6287	-	-	-	-	-
left hemi	Angular	14.6449	-	-	-	-	-	-	-	-	-	-	-	-	-	-	-	-	-	-	-	-	-	-	-	-	2.9409	-	-	6.6294	12.5201	4.5723	-	-	-	-	-	-	-	-	-	-	-	11.6433	-	10.4605	-	-	-
left hemi	Precuneus	-	9.4501	5.3616	-	-	-	-	-	-	14.5136	6.9	14.3268	-	7.0389	-	12.845	8.8299	5.7049	7.0612	10.9729	-	10.2379	10.8203	6.766	3.1991	6.8097	-	9.3012	3.1882	5.2803	-	-	-	-	8.8151	9.7972	11.3718	-	13.7949	-	-	6.3767	-	7.9511	-	-	4.556	-
left hemi	Paracentralobule	6.5727	4.9255	-	-	-	-	-	-	-	6.3308	-	-	-	-	-	-	7.4388	-	-	-	-	-	-	-	-	-	-	-	2.7254	-	-	-	-	8.8151	-	13.4815	-	-	14.1111	-	-	-	-	-	-	7.7198	1.8911	-
left hemi	Caudate	7.5524	9.8763	12.2799	-	-	-	-	-	-	8.5352	3.6977	7.3246	10.4219	13.9276	-	5.2485	7.6801	-	7.9768	6.9016	4.868	7.7663	6.355	7.7443	7.093	10.9183	-	10.0226	8.4272	10.9785	-	-	-	9.7972	13.4815	-	4.081	-	13.9042	-	-	10.5979	-	8.5213	3.3664	5.8905	4.3805	4.6927
left hemi	Putamen	15.465	12.7454	9.5221	-	15.6381	10.9725	17.6621	16.4631	8.8169	17.1264	-	17.4686	-	8.5693	6.8973	-	-	-	11.746	-	-	9.3668	-	7.0008	8.5816	11.8325	-	8.1866	15.6201	13.6048	8.0027	-	-	11.3718	-	4.081	-	-	6.9385	-	10.1875	4.2818	13.5687	7.0795	15.5271	-	4.8876	-
left hemi	Pallidum	12.406	13.7909	8.2328	-	-	-	-	-	-	17.9868	-	14.963	-	-	-	-	-	-	-	-	-	-	-	-	-	-	-	-	6.5547	7.554	-	-	-	-	-	-	-	-	9.5789	-	-	-	-	-	-	-	-	-
left hemi	Thalamus	11.5632	12.6658	12.4226	-	-	-	-	-	-	17.9524	6.2683	10.9127	9.7502	7.5821	-	-	-	-	10.0438	5.6937	4.2452	16.5475	9.3522	8.7992	12.4868	14.7563	-	8.2015	7.0478	13.6784	-	-	-	13.7949	14.1111	13.9042	6.9385	9.5789	-	-	-	9.9862	-	8.9748	6.2271	-	5.8519	4.3907
left hemi	Heschl	-	-	-	-	-	-	-	-	8.6734	-	-	-	-	-	8.0523	-	-	-	-	-	-	-	-	-	-	-	-	-	-	-	-	-	-	-	-	-	-	-	-	-	7.6972	-	-	-	-	-	-	-
left hemi	Temporal_Sup	-	-	-	-	-	7.2552	10.7293	8.231	16.6226	-	-	-	-	-	19.4333	-	-	-	-	-	-	-	-	6.827	13.4077	12.906	-	6.1806	13.4036	12.4186	6.3171	16.0794	-	-	-	-	10.1875	-	-	7.6972	-	7.5031	17.1125	-	6.1589	-	-	-
left hemi	Temporal_Pole_Sup	-	-	12.2428	-	12.1302	-	19.8563	20.9381	6.7117	-	11.8063	-	-	12.7922	14.707	-	-	-	9.2962	6.214	5.1362	9.725	8.1623	11.0695	9.4132	10.9765	3.976	9.2898	-	8.8632	-	-	-	6.3767	-	10.5979	4.2818	-	9.9862	-	7.5031	-	7.4255	6.5219	6.1864	-	-	-
left hemi	Temporal_Mid	16.9527	-	-	-	-	12.0129	8.0678	7.0312	11.6272	-	-	-	-	-	12.6017	-	-	-	-	-	-	-	-	9.2722	11.6898	12.2663	4.7875	6.7818	12.6525	16.8618	9.2243	10.6287	11.6433	-	-	-	13.5687	-	-	-	17.1125	7.4255	-	7.0504	7.3194	-	-	-
left hemi	Temporal_Pole_Mid	-	-	7.6667	-	-	-	-	5.3137	-	-	8.0214	-	-	10.1189	-	-	-	-	10.6274	6.5506	7.0604	7.8342	5.4821	7.1558	12.1669	9.4577	4.2308	5.2202	-	-	-	-	-	7.9511	-	8.5213	7.0795	-	8.9748	-	-	6.5219	7.0504	-	6.4731	-	-	-
left hemi	Temporal_Inf	19.5903	7.1534	4.7552	-	-	11.9801	9.2905	5.9687	12.1786	-	-	-	-	-	10.514	-	-	-	5.3349	4.1591	-	9.8423	-	13.2679	13.1098	12.3114	5.6642	10.6583	11.3675	13.3252	11.6182	-	10.4605	-	-	3.3664	15.5271	-	6.2271	-	6.1589	6.1864	7.3194	6.4731	-	-	-	-
right hemi	Precentral	10.0371	4.9626	-	-	-	-	-	-	-	4.3683	-	-	-	-	-	-	-	-	-	-	-	-	-	-	-	-	-	-	-	-	-	-	-	-	7.7198	5.8905	-	-	-	-	-	-	-	-	-	-	11.312	-
right hemi	Frontal_Sup	5.6252	13.6036	-	-	-	-	-	-	-	8.8444	-	8.7202	3.6441	-	-	-	-	-	7.6426	-	-	-	-	-	-	-	-	-	-	-	-	-	-	4.556	1.8911	4.3805	4.8876	-	5.8519	-	-	-	-	-	-	11.312	-	4.6402
right hemi	Frontal_Sup_Orb	-	-	-	-	-	-	-	-	-	-	-	5.1617	3.562	4.8838	-	-	-	-	5.9918	-	-	8.6165	-	-	-	-	-	-	-	-	-	-	-	-	-	4.6927	-	-	4.3907	-	-	-	-	-	-	-	4.6402	-
right hemi	Frontal_Mid	-	-	-	-	-	-	-	-	-	-	-	-	-	-	-	-	-	-	-	-	-	-	-	-	-	-	-	-	-	-	-	-	-	-	-	-	-	-	-	-	-	-	-	-	-	13.5408	23.1321	-
right hemi	Frontal_Mid_Orb	-	-	-	-	-	-	-	-	-	-	-	-	-	-	-	-	-	-	-	-	-	-	-	-	-	-	-	-	-	-	-	-	-	-	-	-	-	-	-	-	-	-	-	-	-	-	9.0048	10.5302
right hemi	Frontal_Inf_Oper	-	-	-	-	-	-	-	-	-	-	-	-	-	-	-	-	-	-	-	-	-	-	-	-	-	-	-	-	-	-	-	-	-	-	-	-	-	-	-	-	-	-	-	-	-	13.3788	10.5497	-
right hemi	Frontal_Inf_Tri	-	-	-	-	-	-	-	-	-	-	-	-	-	-	-	-	-	-	-	-	-	-	-	-	-	-	-	-	-	-	-	-	-	-	-	-	-	-	-	-	-	-	-	-	-	9.1146	13.6116	-
right hemi	Frontal_Inf_Orb	-	-	-	-	-	-	-	-	-	-	-	-	-	-	-	-	-	-	-	-	-	-	-	-	-	-	-	-	-	-	-	-	-	-	-	-	-	-	-	-	-	-	-	-	-	-	12.4772	11.3587
right hemi	Rolandic_Oper	-	-	-	-	-	-	-	-	-	-	-	-	-	-	-	-	-	-	-	-	-	-	-	-	-	-	-	-	-	-	-	-	-	-	-	-	-	-	-	-	-	-	-	-	-	6.1421	11.0821	-
right hemi	Supp_Motor_Area	2.695	5.9757	-	-	-	-	-	-	-	26.835	-	6.1676	-	-	-	-	4.5798	-	-	-	-	-	-	-	-	-	-	-	-	-	-	-	-	4.7913	8.8816	3.392	-	-	8.1289	-	-	-	-	-	-	4.9887	2.1246	-
right hemi	Olfactory	-	-	-	-	-	-	-	-	-	-	-	-	-	3.5992	-	3.9548	-	-	-	-	-	-	-	-	-	-	-	-	-	-	-	-	-	-	-	4.1941	-	-	-	-	-	-	-	-	-	-	-	-
right hemi	Frontal_Sup_Medial	-	6.0899	-	-	-	-	-	-	-	8.8217	-	21.9691	5.9287	-	-	4.6394	3.9616	5.7814	-	-	-	-	-	-	-	-	-	-	-	-	-	-	-	1.4887	-	7.1633	-	-	9.2679	-	-	-	-	-	-	10.5442	6.7302	-
right hemi	Frontal_Med_Orb	-	-	5.1588	-	-	-	-	-	-	-	-	5.4706	12.8824	8.9014	-	3.0984	-	-	-	-	-	-	-	-	-	-	-	-	-	-	-	-	-	-	-	6.9717	-	-	-	-	-	-	-	-	-	-	-	-
right hemi	Rectus	-	-	-	-	-	-	-	-	-	-	-	-	9.0958	15.6077	-	-	-	-	-	-	-	-	-	-	-	-	-	-	-	-	-	-	-	-	-	6.6798	-	-	-	-	-	-	-	-	-	-	-	5.4642
right hemi	Insula	-	-	-	-	-	-	-	-	-	-	-	-	-	-	-	-	-	-	-	-	-	-	-	-	-	-	-	-	-	-	-	-	-	-	-	-	-	-	-	-	-	-	-	-	-	-	8.8973	-
right hemi	Cingulum_Ant	-	-	-	-	-	-	-	-	-	3.9412	6.4844	7.4448	5.8658	-	-	9.4464	7.1173	9.6817	-	-	-	-	-	-	-	-	-	-	-	-	-	-	-	6.7385	-	4.1109	-	-	-	-	-	-	-	-	-	-	2.6672	-
right hemi	Cingulum_Mid	-	-	-	-	-	-	-	-	-	7.3059	-	5.5504	-	-	-	5.4388	10.6325	8.5224	-	-	-	-	-	-	-	-	-	-	-	-	-	-	-	7.1223	6.3237	8.0917	-	-	-	-	-	-	-	-	-	-	4.0329	-
right hemi	Cingulum_Post	-	-	-	-	-	-	-	-	-	-	-	-	-	-	-	7.7731	8.2824	5.2336	-	-	-	-	4.1655	-	-	-	-	-	-	-	-	-	-	2.608	-	-	-	-	-	-	-	-	-	-	-	-	-	-
right hemi	Hippocampus	-	5.9106	10.5724	-	-	-	-	-	-	-	4.3232	-	-	7.1473	-	-	-	8.4808	13.5765	7.0233	-	10.0819	6.1923	8.3377	6.5212	-	-	5.8411	-	-	-	-	-	6.9992	-	8.6802	7.9279	-	9.4567	-	-	4.7432	-	7.9162	-	-	5.0248	7.7636
right hemi	ParaHippocampal	-	-	-	-	-	-	-	-	-	-	-	-	-	-	-	-	-	-	7.6445	-	-	7.1766	5.7129	7.1594	-	-	-	-	-	-	-	-	-	7.7266	-	5.3585	-	-	5.9824	-	-	-	-	-	-	-	-	6.0827
right hemi	Amygdala	-	-	-	-	-	-	-	-	-	-	-	-	-	-	-	-	-	-	-	-	-	-	-	-	-	-	-	-	-	-	-	-	-	-	-	-	-	-	-	-	-	-	-	-	-	-	-	-
right hemi	Calcarine	-	-	-	-	-	-	-	-	-	-	-	-	-	-	-	-	-	-	5.2702	-	-	15.8301	7.1907	13.3264	6.6782	-	-	-	-	-	-	-	-	6.7452	-	6.8202	-	-	-	-	-	-	-	-	-	-	-	9.8427
right hemi	Cuneus	-	-	-	-	-	-	-	-	-	-	-	-	-	-	-	-	-	2.8414	1.9909	-	-	7.4374	17.1503	10.0745	12.3226	-	-	-	-	-	-	-	-	10.7561	-	-	-	-	6.8616	-	-	-	-	-	-	-	-	-
right hemi	Lingual	-	-	-	-	-	-	-	-	-	-	-	-	-	-	-	-	-	-	5.3184	7.2874	-	15.215	5.3347	14.5123	5.6873	-	-	-	-	-	-	-	-	5.0158	-	5.3054	-	-	8.9116	-	-	-	-	-	-	7.9596	9.7111	13.0719
right hemi	Occipital_Sup	-	-	-	-	-	-	-	-	-	-	-	-	-	-	-	-	-	-	3.6322	-	-	5.7823	7.7355	7.4074	17.6004	-	-	-	-	-	-	-	-	3.6828	-	-	-	-	7.1733	-	-	-	-	-	-	-	-	6.9701
right hemi	Occipital_Mid	-	-	-	-	-	-	-	-	-	-	-	-	-	-	-	-	-	-	-	-	-	-	-	-	-	-	-	-	-	-	-	-	-	-	-	-	-	-	-	-	-	-	-	-	-	-	-	7.0193
right hemi	Occipital_Inf	-	-	-	-	-	-	-	-	-	-	-	-	-	-	-	-	-	-	-	-	-	-	-	-	-	-	-	-	-	-	-	-	-	-	-	-	-	-	-	-	-	-	-	-	-	-	-	-
right hemi	Fusiform	-	-	-	-	-	-	-	-	-	-	-	-	-	-	-	-	-	-	3.5303	-	-	4.1555	3.3813	7.2595	-	-	-	-	-	-	-	-	-	4.8762	-	4.8304	-	-	4.1662	-	-	-	-	-	-	-	-	10.4875
right hemi	Postcentral	-	-	-	-	-	-	-	-	-	-	-	-	-	-	-	-	-	-	-	-	-	-	-	-	-	-	-	-	-	-	-	-	-	8.7299	-	-	-	-	-	-	-	-	-	-	-	19.7137	8.6858	-
right hemi	Parietal_Sup	-	-	-	-	-	-	-	-	-	-	-	-	-	-	-	-	-	-	-	-	-	-	-	-	-	-	-	-	-	-	-	-	-	6.3429	-	-	-	-	6.0363	-	-	-	-	-	-	12.3057	9.639	8.6184
right hemi	Parietal_Inf	-	-	-	-	-	-	-	-	-	-	-	-	-	-	-	-	-	-	-	-	-	-	-	-	-	-	-	-	-	-	-	-	-	-	-	-	-	-	-	-	-	-	-	-	-	12.2696	-	-
right hemi	SupraMarginal	-	-	-	-	-	-	-	-	-	-	-	-	-	-	-	-	-	-	-	-	-	-	-	-	-	-	-	-	-	-	-	-	-	-	-	-	-	-	-	-	-	-	-	-	-	13.2602	-	-
right hemi	Angular	-	-	-	-	-	-	-	-	-	-	-	-	-	-	-	-	-	-	-	-	-	-	-	-	-	-	-	-	-	-	-	-	-	-	-	-	-	-	-	-	-	-	-	-	-	16.8325	-	-
right hemi	Precuneus	-	-	-	-	-	-	-	-	-	4.449	6.7414	6.3585	-	-	-	6.9263	8.5502	5.3531	7.0535	6.6392	-	6.718	9.6687	7.0611	4.2628	-	-	-	-	7.3692	-	-	-	29.5136	7.5688	5.4805	-	-	3.829	-	-	-	-	-	-	-	6.9891	9.8828
right hemi	Paracentralobule	-	-	-	-	-	-	-	-	-	4.4013	-	-	-	-	-	-	3.8645	-	-	-	-	-	-	-	-	-	-	-	-	-	-	-	-	6.8375	14.6651	-	-	-	-	-	-	-	-	-	-	3.7935	-	-
right hemi	Caudate	-	6.7985	8.1066	-	-	-	-	-	-	6.4024	7.0208	6.6344	3.7683	5.9519	-	2.1603	8.5779	-	6.5622	4.987	7.5648	8.6033	6.6408	6.724	6.3505	-	-	5.74	-	7.2311	-	-	-	3.2714	2.4128	12.6729	11.3774	-	6.804	-	-	6.7902	-	6.0254	-	10.6092	9.3268	10.5666
right hemi	Putamen	-	-	-	-	-	-	-	-	-	-	-	-	-	-	-	-	-	-	4.8756	-	-	-	-	-	-	-	-	-	-	-	-	-	-	-	-	6.6652	9.5233	-	7.5706	-	-	-	-	-	-	14.0301	20.8589	15.5236
right hemi	Pallidum	-	-	-	-	-	-	-	-	-	-	-	-	-	-	-	-	-	-	-	-	-	-	-	-	-	-	-	-	-	-	-	-	-	-	-	7.4198	-	-	7.6391	-	-	-	-	-	-	14.1426	15.6711	10.998
right hemi	Thalamus	-	4.8032	7.3923	-	-	-	-	-	-	6.4436	-	4.6365	-	-	-	-	-	-	7.8392	5.3641	-	7.7346	4.5115	3.7896	6.0592	-	-	4.45	-	5.6366	-	-	-	1.9863	-	10.5444	8.1754	-	18.8841	-	-	-	-	5.3471	-	13.4855	13.4656	13.0665
right hemi	Heschl	-	-	-	-	-	-	-	-	-	-	-	-	-	-	-	-	-	-	-	-	-	-	-	-	-	-	-	-	-	-	-	-	-	-	-	-	-	-	-	-	-	-	-	-	-	-	-	-
right hemi	Temporal_Sup	-	-	-	-	-	-	-	-	-	-	-	-	-	-	-	-	-	-	-	-	-	-	-	-	-	-	-	-	-	-	-	-	-	-	-	-	-	-	-	-	-	-	-	-	-	-	-	-
right hemi	Temporal_Pole_Sup	-	-	-	-	-	-	-	-	-	-	-	-	-	-	-	-	-	-	-	-	-	-	-	-	-	-	-	-	-	-	-	-	-	-	-	-	-	-	-	-	-	-	-	-	-	-	-	15.6721
right hemi	Temporal_Mid	-	-	-	-	-	-	-	-	-	-	-	-	-	-	-	-	-	-	-	-	-	-	-	-	-	-	-	-	-	-	-	-	-	-	-	-	-	-	-	-	-	-	-	-	-	19.7665	-	-
right hemi	Temporal_Pole_Mid	-	-	-	-	-	-	-	-	-	-	-	-	-	-	-	-	-	-	5.3492	-	-	-	-	6.1022	-	-	-	-	-	-	-	-	-	-	-	8.6571	-	-	6.2109	-	-	-	-	-	-	-	-	8.3206
right hemi	Temporal_Inf	-	-	-	-	-	-	-	-	-	-	-	-	-	-	-	-	-	-	-	-	-	-	-	-	-	-	-	-	-	-	-	-	-	-	-	-	-	-	-	-	-	-	-	-	-	-	9.8195	7.8246
[truncated: 42 more columns]

## Sheet: SupTab4
Supplementary Table 4. Significance of SNP-based heritability estimates for edge-level connectivities.
		left hemi	left hemi	left hemi	left hemi	left hemi	left hemi	left hemi	left hemi	left hemi	left hemi	left hemi	left hemi	left hemi	left hemi	left hemi	left hemi	left hemi	left hemi	left hemi	left hemi	left hemi	left hemi	left hemi	left hemi	left hemi	left hemi	left hemi	left hemi	left hemi	left hemi	left hemi	left hemi	left hemi	left hemi	left hemi	left hemi	left hemi	left hemi	left hemi	left hemi	left hemi	left hemi	left hemi	left hemi	left hemi	right hemi	right hemi	right hemi
		Precentral	Frontal_Sup	Frontal_Sup_Orb	Frontal_Mid	Frontal_Mid_Orb	Frontal_Inf_Oper	Frontal_Inf_Tri	Frontal_Inf_Orb	Rolandic_Oper	Supp_Motor_Area	Olfactory	Frontal_Sup_Medial	Frontal_Med_Orb	Rectus	Insula	Cingulum_Ant	Cingulum_Mid	Cingulum_Post	Hippocampus	ParaHippocampal	Amygdala	Calcarine	Cuneus	Lingual	Occipital_Sup	Occipital_Mid	Occipital_Inf	Fusiform	Postcentral	Parietal_Sup	Parietal_Inf	SupraMarginal	Angular	Precuneus	Paracentralobule	Caudate	Putamen	Pallidum	Thalamus	Heschl	Temporal_Sup	Temporal_Pole_Sup	Temporal_Mid	Temporal_Pole_Mid	Temporal_Inf	Precentral	Frontal_Sup	Frontal_Sup_Orb
left hemi	Precentral	-	6.1062e-15	-	<1.00E-20	-	2.276e-15	<1.00E-20	-	1.0544e-06	1.3287e-08	-	<1.00E-20	-	-	1.1755e-12	-	-	-	5.0441e-10	-	-	-	-	-	-	-	-	-	<1.00E-20	2.0912e-10	<1.00E-20	-	<1.00E-20	-	5.2292e-08	1.4918e-09	<1.00E-20	<1.00E-20	<1.00E-20	-	-	-	<1.00E-20	-	<1.00E-20	9.4369e-16	6.103e-06	-
left hemi	Frontal_Sup	6.1062e-15	-	0.00045047	<1.00E-20	5.5511e-17	<1.00E-20	<1.00E-20	<1.00E-20	-	1.4844e-05	-	5.8601e-06	-	-	<1.00E-20	-	-	-	3.2295e-06	-	-	-	-	-	-	-	-	2.0449e-08	1.0949e-08	1.0825e-14	-	-	-	1.219e-13	3.8092e-05	2.2982e-14	<1.00E-20	<1.00E-20	<1.00E-20	-	-	-	-	-	1.9745e-08	2.6578e-05	<1.00E-20	-
left hemi	Frontal_Sup_Orb	-	0.00045047	-	-	2.3563e-09	-	-	<1.00E-20	-	-	-	-	-	1.0418e-07	-	-	-	-	4.3368e-09	8.5141e-08	-	3.3955e-11	2.7135e-07	2.609e-15	9.8366e-14	1.6397e-12	-	2.6591e-08	-	4.4193e-07	-	-	-	9.3307e-06	-	<1.00E-20	1.143e-13	1.1924e-10	<1.00E-20	-	-	<1.00E-20	-	1.2224e-09	3.0662e-05	-	-	-
left hemi	Frontal_Mid	<1.00E-20	<1.00E-20	-	-	-	<1.00E-20	<1.00E-20	-	-	-	-	2.8866e-15	-	-	-	-	-	-	-	-	-	-	-	-	-	-	-	-	1.7076e-12	-	-	-	-	-	-	-	-	-	-	-	-	-	-	-	-	-	-	-
left hemi	Frontal_Mid_Orb	-	5.5511e-17	2.3563e-09	-	-	-	-	4.1633e-15	-	-	-	-	-	-	-	-	-	-	-	-	-	2.0164e-12	-	8.8146e-12	4.7777e-08	1.1657e-15	-	1.9145e-08	-	-	-	-	-	-	-	-	<1.00E-20	-	-	-	-	<1.00E-20	-	-	-	-	-	-
left hemi	Frontal_Inf_Oper	2.276e-15	<1.00E-20	-	<1.00E-20	-	-	1.2823e-14	-	9.1775e-12	-	-	-	-	-	<1.00E-20	-	-	-	-	-	-	-	-	-	-	-	-	-	2.1582e-11	-	-	-	-	-	-	-	<1.00E-20	-	-	-	4.6738e-09	-	<1.00E-20	-	<1.00E-20	-	-	-
left hemi	Frontal_Inf_Tri	<1.00E-20	<1.00E-20	-	<1.00E-20	-	1.2823e-14	-	7.1302e-05	-	-	-	<1.00E-20	-	-	<1.00E-20	-	-	-	-	-	-	-	-	-	1.3156e-14	<1.00E-20	-	1.3589e-05	<1.00E-20	<1.00E-20	-	-	-	-	-	-	<1.00E-20	-	-	-	5.5511e-17	<1.00E-20	2.9566e-11	-	2.4003e-13	-	-	-
left hemi	Frontal_Inf_Orb	-	<1.00E-20	<1.00E-20	-	4.1633e-15	-	7.1302e-05	-	-	-	-	-	-	<1.00E-20	1.3481e-11	-	-	-	-	4.5581e-09	-	6.0271e-11	-	<1.00E-20	<1.00E-20	<1.00E-20	0.00041849	4.3751e-07	-	4.8501e-10	-	-	-	-	-	-	<1.00E-20	-	-	-	3.1523e-11	<1.00E-20	6.5427e-09	6.0981e-06	3.9797e-07	-	-	-
left hemi	Rolandic_Oper	1.0544e-06	-	-	-	-	9.1775e-12	-	-	-	-	-	-	-	-	<1.00E-20	-	-	-	-	-	-	-	-	-	-	-	-	-	8.7153e-15	-	<1.00E-20	<1.00E-20	-	-	-	-	5.6416e-13	-	-	6.5328e-12	<1.00E-20	2.2858e-08	<1.00E-20	-	<1.00E-20	-	-	-
left hemi	Supp_Motor_Area	1.3287e-08	1.4844e-05	-	-	-	-	-	-	-	-	-	5.3725e-07	-	-	-	6.5287e-06	<1.00E-20	5.5511e-17	-	-	-	-	-	-	-	-	-	-	3.3473e-14	1.834e-08	-	-	-	<1.00E-20	6.5779e-07	1.5237e-12	<1.00E-20	<1.00E-20	<1.00E-20	-	-	-	-	-	-	6.599e-05	4.2645e-12	-
left hemi	Olfactory	-	-	-	-	-	-	-	-	-	-	-	-	-	1.7746e-06	-	5.112e-07	-	-	2.8804e-07	-	-	9.0402e-12	-	6.345e-10	5.5511e-17	-	-	-	-	-	-	-	-	1.3917e-08	-	0.0013857	-	-	4.7512e-07	-	-	<1.00E-20	-	3.2585e-10	-	-	-	-
left hemi	Frontal_Sup_Medial	<1.00E-20	5.8601e-06	-	2.8866e-15	-	-	<1.00E-20	-	-	5.3725e-07	-	-	8.9635e-09	-	-	4.9405e-15	2.2098e-07	3.2505e-05	3.5157e-11	-	-	-	-	-	-	-	-	-	<1.00E-20	<1.00E-20	-	-	-	<1.00E-20	-	2.8506e-09	<1.00E-20	<1.00E-20	<1.00E-20	-	-	-	-	-	-	-	8.3658e-12	7.1434e-06
left hemi	Frontal_Med_Orb	-	-	-	-	-	-	-	-	-	-	-	8.9635e-09	-	4.2212e-11	-	4.7901e-06	-	-	-	-	-	-	-	-	-	-	-	-	-	-	-	-	-	-	-	5.5511e-16	-	-	5.0515e-15	-	-	-	-	-	-	-	0.0009726	0.0026953
left hemi	Rectus	-	-	1.0418e-07	-	-	-	-	<1.00E-20	-	-	1.7746e-06	-	4.2212e-11	-	-	6.5757e-12	-	-	8.8183e-06	2.4456e-08	-	8.6042e-14	-	1.8263e-14	2.8866e-15	<1.00E-20	-	1.3513e-10	-	-	-	-	-	1.0114e-08	-	<1.00E-20	3.0466e-11	-	8.6717e-10	-	-	<1.00E-20	-	1.1102e-16	-	-	-	5.2958e-05
left hemi	Insula	1.1755e-12	<1.00E-20	-	-	-	<1.00E-20	<1.00E-20	1.3481e-11	<1.00E-20	-	-	-	-	-	-	-	-	-	-	-	-	-	-	0.0025047	1.9526e-06	1.4544e-14	-	-	<1.00E-20	<1.00E-20	-	-	-	-	-	-	2.7664e-08	-	-	1.2802e-10	<1.00E-20	<1.00E-20	<1.00E-20	-	1.6653e-16	-	-	-
left hemi	Cingulum_Ant	-	-	-	-	-	-	-	-	-	6.5287e-06	5.112e-07	4.9405e-15	4.7901e-06	6.5757e-12	-	-	<1.00E-20	<1.00E-20	-	-	-	-	-	-	-	-	-	-	-	-	-	-	-	<1.00E-20	-	1.4547e-05	-	-	-	-	-	-	-	-	-	-	-	-
left hemi	Cingulum_Mid	-	-	-	-	-	-	-	-	-	<1.00E-20	-	2.2098e-07	-	-	-	<1.00E-20	-	6.7317e-06	-	-	-	-	-	-	-	-	-	-	-	-	-	-	-	1.8721e-12	1.4345e-09	4.613e-10	-	-	-	-	-	-	-	-	-	-	-	-
left hemi	Cingulum_Post	-	-	-	-	-	-	-	-	-	5.5511e-17	-	3.2505e-05	-	-	-	<1.00E-20	6.7317e-06	-	-	-	-	-	5.3375e-11	-	-	-	-	-	-	-	-	-	-	5.9146e-06	-	-	-	-	-	-	-	-	-	-	-	-	-	-
left hemi	Hippocampus	5.0441e-10	3.2295e-06	4.3368e-09	-	-	-	-	-	-	-	2.8804e-07	3.5157e-11	-	8.8183e-06	-	-	-	-	-	1.2103e-11	2.0237e-09	2.6141e-11	1.2123e-09	1.313e-08	1.6524e-07	1.6442e-10	-	2.4506e-09	1.1193e-07	2.0493e-06	-	-	-	2.3546e-09	-	1.4624e-10	<1.00E-20	-	6.2172e-15	-	-	5.5067e-14	-	<1.00E-20	1.0921e-05	-	1.6688e-09	9.4487e-07
left hemi	ParaHippocampal	-	-	8.5141e-08	-	-	-	-	4.5581e-09	-	-	-	-	-	2.4456e-08	-	-	-	-	1.2103e-11	-	-	<1.00E-20	<1.00E-20	2.1105e-08	9.0992e-09	1.3292e-05	-	1.221e-08	0.0001745	0.0016899	-	-	-	5.5511e-17	-	1.3651e-08	-	-	5.016e-06	-	-	1.227e-07	-	9.792e-08	0.00033205	-	-	-
left hemi	Amygdala	-	-	-	-	-	-	-	-	-	-	-	-	-	-	-	-	-	-	2.0237e-09	-	-	1.8874e-15	-	1.2896e-08	5.9305e-07	1.9676e-11	-	-	-	-	-	-	-	-	-	7.4251e-05	-	-	0.00020893	-	-	6.6874e-06	-	7.7897e-09	-	-	-	-
left hemi	Calcarine	-	-	3.3955e-11	-	2.0164e-12	-	-	6.0271e-11	-	-	9.0402e-12	-	-	8.6042e-14	-	-	-	-	2.6141e-11	<1.00E-20	1.8874e-15	-	<1.00E-20	<1.00E-20	4.7528e-12	0.0018023	-	6.817e-07	-	-	-	-	-	4.996e-16	-	2.3398e-10	1.5388e-13	-	<1.00E-20	-	-	3.2974e-14	-	1.5013e-10	4.9405e-15	-	-	1.7369e-12
left hemi	Cuneus	-	-	2.7135e-07	-	-	-	-	-	-	-	-	-	-	-	-	-	-	5.3375e-11	1.2123e-09	<1.00E-20	-	<1.00E-20	-	<1.00E-20	0.00016995	0.0055765	-	5.838e-11	-	0.00011871	-	-	-	<1.00E-20	-	2.787e-07	-	-	2.7767e-13	-	-	3.7587e-10	-	9.3457e-06	-	-	-	-
left hemi	Lingual	-	-	2.609e-15	-	8.8146e-12	-	-	<1.00E-20	-	-	6.345e-10	-	-	1.8263e-14	0.0025047	-	-	-	1.313e-08	2.1105e-08	1.2896e-08	<1.00E-20	<1.00E-20	-	<1.00E-20	2.2975e-07	0.00022138	<1.00E-20	-	9.52e-08	-	-	-	4.7647e-08	-	3.7267e-10	8.4688e-09	-	2.7701e-12	-	4.7824e-09	<1.00E-20	5.9064e-14	8.4941e-09	<1.00E-20	-	-	-
left hemi	Occipital_Sup	-	-	9.8366e-14	-	4.7777e-08	-	1.3156e-14	<1.00E-20	-	-	5.5511e-17	-	-	2.8866e-15	1.9526e-06	-	-	-	1.6524e-07	9.0992e-09	5.9305e-07	4.7528e-12	0.00016995	<1.00E-20	-	<1.00E-20	6.8239e-12	<1.00E-20	-	1.7195e-08	-	-	-	0.0037861	-	3.1124e-08	9.5008e-12	-	<1.00E-20	-	<1.00E-20	1.1452e-13	<1.00E-20	<1.00E-20	<1.00E-20	-	-	-
left hemi	Occipital_Mid	-	-	1.6397e-12	-	1.1657e-15	-	<1.00E-20	<1.00E-20	-	-	-	-	-	<1.00E-20	1.4544e-14	-	-	-	1.6442e-10	1.3292e-05	1.9676e-11	0.0018023	0.0055765	2.2975e-07	<1.00E-20	-	<1.00E-20	<1.00E-20	-	<1.00E-20	1.0787e-11	-	0.0073402	1.5153e-08	-	1.6653e-16	<1.00E-20	-	<1.00E-20	-	<1.00E-20	<1.00E-20	<1.00E-20	1.0153e-13	<1.00E-20	-	-	-
left hemi	Occipital_Inf	-	-	-	-	-	-	-	0.00041849	-	-	-	-	-	-	-	-	-	-	-	-	-	-	-	0.00022138	6.8239e-12	<1.00E-20	-	1.6487e-13	-	-	-	-	-	-	-	-	-	-	-	-	-	0.00095068	6.1104e-05	0.00016264	2.8503e-06	-	-	-
left hemi	Fusiform	-	2.0449e-08	2.6591e-08	-	1.9145e-08	-	1.3589e-05	4.3751e-07	-	-	-	-	-	1.3513e-10	-	-	-	-	2.4506e-09	1.221e-08	-	6.817e-07	5.838e-11	<1.00E-20	<1.00E-20	<1.00E-20	1.6487e-13	-	-	9.337e-14	-	-	-	3.364e-14	-	3.4972e-15	4.2953e-11	-	4.5126e-11	-	5.4841e-07	6.4992e-13	4.9419e-08	1.8346e-05	1.1102e-16	-	-	-
left hemi	Postcentral	<1.00E-20	1.0949e-08	-	1.7076e-12	-	2.1582e-11	<1.00E-20	-	8.7153e-15	3.3473e-14	-	<1.00E-20	-	-	<1.00E-20	-	-	-	1.1193e-07	0.0001745	-	-	-	-	-	-	-	-	-	<1.00E-20	<1.00E-20	<1.00E-20	6.0018e-08	0.0033798	0.012558	1.8655e-11	<1.00E-20	1.0491e-07	1.1312e-08	-	<1.00E-20	-	<1.00E-20	-	<1.00E-20	-	-	-
left hemi	Parietal_Sup	2.0912e-10	1.0825e-14	4.4193e-07	-	-	-	<1.00E-20	4.8501e-10	-	1.834e-08	-	<1.00E-20	-	-	<1.00E-20	-	-	-	2.0493e-06	0.0016899	-	-	0.00011871	9.52e-08	1.7195e-08	<1.00E-20	-	9.337e-14	<1.00E-20	-	<1.00E-20	-	<1.00E-20	5.731e-06	-	<1.00E-20	<1.00E-20	1.7782e-09	<1.00E-20	-	<1.00E-20	1.2262e-12	<1.00E-20	-	<1.00E-20	-	-	-
left hemi	Parietal_Inf	<1.00E-20	-	-	-	-	-	-	-	<1.00E-20	-	-	-	-	-	-	-	-	-	-	-	-	-	-	-	-	1.0787e-11	-	-	<1.00E-20	<1.00E-20	-	2.2149e-14	0.00013063	-	-	-	1.3157e-10	-	-	-	2.2634e-07	-	1.8202e-13	-	<1.00E-20	-	-	-
left hemi	SupraMarginal	-	-	-	-	-	-	-	-	<1.00E-20	-	-	-	-	-	-	-	-	-	-	-	-	-	-	-	-	-	-	-	<1.00E-20	-	2.2149e-14	-	-	-	-	-	-	-	-	-	<1.00E-20	-	<1.00E-20	-	-	-	-	-
left hemi	Angular	<1.00E-20	-	-	-	-	-	-	-	-	-	-	-	-	-	-	-	-	-	-	-	-	-	-	-	-	0.0073402	-	-	6.0018e-08	<1.00E-20	0.00013063	-	-	-	-	-	-	-	-	-	-	-	<1.00E-20	-	<1.00E-20	-	-	-
left hemi	Precuneus	-	1.219e-13	9.3307e-06	-	-	-	-	-	-	<1.00E-20	1.3917e-08	<1.00E-20	-	1.0114e-08	-	<1.00E-20	1.8721e-12	5.9146e-06	2.3546e-09	5.5511e-17	-	4.996e-16	<1.00E-20	4.7647e-08	0.0037861	1.5153e-08	-	3.364e-14	0.0033798	5.731e-06	-	-	-	-	1.7936e-12	8.31e-14	<1.00E-20	-	<1.00E-20	-	-	4.1149e-07	-	8.8613e-11	-	-	0.00013406	-
left hemi	Paracentralobule	5.2292e-08	3.8092e-05	-	-	-	-	-	-	-	6.5779e-07	-	-	-	-	-	-	1.4345e-09	-	-	-	-	-	-	-	-	-	-	-	0.012558	-	-	-	-	1.7936e-12	-	<1.00E-20	-	-	<1.00E-20	-	-	-	-	-	-	4.7633e-10	0.058849	-
left hemi	Caudate	1.4918e-09	2.2982e-14	<1.00E-20	-	-	-	-	-	-	1.5237e-12	0.0013857	2.8506e-09	5.5511e-16	<1.00E-20	-	1.4547e-05	4.613e-10	-	1.4624e-10	1.3651e-08	7.4251e-05	2.3398e-10	2.787e-07	3.7267e-10	3.1124e-08	1.6653e-16	-	3.4972e-15	1.8655e-11	<1.00E-20	-	-	-	8.31e-14	<1.00E-20	-	0.00060443	-	<1.00E-20	-	-	8.3267e-16	-	4.9779e-12	0.0044217	2.3982e-06	0.00030947	9.8257e-05
left hemi	Putamen	<1.00E-20	<1.00E-20	1.143e-13	-	<1.00E-20	<1.00E-20	<1.00E-20	<1.00E-20	5.6416e-13	<1.00E-20	-	<1.00E-20	-	3.0466e-11	2.7664e-08	-	-	-	<1.00E-20	-	-	1.5388e-13	-	8.4688e-09	9.5008e-12	<1.00E-20	-	4.2953e-11	<1.00E-20	<1.00E-20	1.3157e-10	-	-	<1.00E-20	-	0.00060443	-	-	2.5069e-09	-	1.1102e-16	0.00037631	<1.00E-20	5.3783e-09	<1.00E-20	-	8.1047e-05	-
left hemi	Pallidum	<1.00E-20	<1.00E-20	1.1924e-10	-	-	-	-	-	-	<1.00E-20	-	<1.00E-20	-	-	-	-	-	-	-	-	-	-	-	-	-	-	-	-	1.0491e-07	1.7782e-09	-	-	-	-	-	-	-	-	1.0547e-14	-	-	-	-	-	-	-	-	-
left hemi	Thalamus	<1.00E-20	<1.00E-20	<1.00E-20	-	-	-	-	-	-	<1.00E-20	4.7512e-07	<1.00E-20	5.0515e-15	8.6717e-10	-	-	-	-	6.2172e-15	5.016e-06	0.00020893	<1.00E-20	2.7767e-13	2.7701e-12	<1.00E-20	<1.00E-20	-	4.5126e-11	1.1312e-08	<1.00E-20	-	-	-	<1.00E-20	<1.00E-20	<1.00E-20	2.5069e-09	1.0547e-14	-	-	-	4.4409e-15	-	1.8557e-13	8.2958e-07	-	7.757e-07	0.00018779
left hemi	Heschl	-	-	-	-	-	-	-	-	6.5328e-12	-	-	-	-	-	1.2802e-10	-	-	-	-	-	-	-	-	-	-	-	-	-	-	-	-	-	-	-	-	-	-	-	-	-	2.5646e-10	-	-	-	-	-	-	-
left hemi	Temporal_Sup	-	-	-	-	-	4.6738e-09	5.5511e-17	3.1523e-11	<1.00E-20	-	-	-	-	-	<1.00E-20	-	-	-	-	-	-	-	-	4.7824e-09	<1.00E-20	<1.00E-20	-	5.4841e-07	<1.00E-20	<1.00E-20	2.2634e-07	<1.00E-20	-	-	-	-	1.1102e-16	-	-	2.5646e-10	-	2.0658e-09	<1.00E-20	-	3.0086e-07	-	-	-
left hemi	Temporal_Pole_Sup	-	-	<1.00E-20	-	<1.00E-20	-	<1.00E-20	<1.00E-20	2.2858e-08	-	<1.00E-20	-	-	<1.00E-20	<1.00E-20	-	-	-	5.5067e-14	1.227e-07	6.6874e-06	3.2974e-14	3.7587e-10	<1.00E-20	1.1452e-13	<1.00E-20	0.00095068	6.4992e-13	-	1.2262e-12	-	-	-	4.1149e-07	-	8.3267e-16	0.00037631	-	4.4409e-15	-	2.0658e-09	-	2.5226e-09	6.186e-08	5.6055e-07	-	-	-
left hemi	Temporal_Mid	<1.00E-20	-	-	-	-	<1.00E-20	2.9566e-11	6.5427e-09	<1.00E-20	-	-	-	-	-	<1.00E-20	-	-	-	-	-	-	-	-	5.9064e-14	<1.00E-20	<1.00E-20	6.1104e-05	4.9419e-08	<1.00E-20	<1.00E-20	1.8202e-13	<1.00E-20	<1.00E-20	-	-	-	<1.00E-20	-	-	-	<1.00E-20	2.5226e-09	-	1.2663e-08	2.2383e-09	-	-	-
left hemi	Temporal_Pole_Mid	-	-	1.2224e-09	-	-	-	-	6.0981e-06	-	-	3.2585e-10	-	-	1.1102e-16	-	-	-	-	<1.00E-20	9.792e-08	7.7897e-09	1.5013e-10	9.3457e-06	8.4941e-09	<1.00E-20	1.0153e-13	0.00016264	1.8346e-05	-	-	-	-	-	8.8613e-11	-	4.9779e-12	5.3783e-09	-	1.8557e-13	-	-	6.186e-08	1.2663e-08	-	9.9554e-08	-	-	-
left hemi	Temporal_Inf	<1.00E-20	1.9745e-08	3.0662e-05	-	-	<1.00E-20	2.4003e-13	3.9797e-07	<1.00E-20	-	-	-	-	-	1.6653e-16	-	-	-	1.0921e-05	0.00033205	-	4.9405e-15	-	<1.00E-20	<1.00E-20	<1.00E-20	2.8503e-06	1.1102e-16	<1.00E-20	<1.00E-20	<1.00E-20	-	<1.00E-20	-	-	0.0044217	<1.00E-20	-	8.2958e-07	-	3.0086e-07	5.6055e-07	2.2383e-09	9.9554e-08	-	-	-	-
right hemi	Precentral	9.4369e-16	2.6578e-05	-	-	-	-	-	-	-	6.599e-05	-	-	-	-	-	-	-	-	-	-	-	-	-	-	-	-	-	-	-	-	-	-	-	-	4.7633e-10	2.3982e-06	-	-	-	-	-	-	-	-	-	-	<1.00E-20	-
right hemi	Frontal_Sup	6.103e-06	<1.00E-20	-	-	-	-	-	-	-	4.2645e-12	-	8.3658e-12	0.0009726	-	-	-	-	-	1.6688e-09	-	-	-	-	-	-	-	-	-	-	-	-	-	-	0.00013406	0.058849	0.00030947	8.1047e-05	-	7.757e-07	-	-	-	-	-	-	<1.00E-20	-	5.4376e-05
right hemi	Frontal_Sup_Orb	-	-	-	-	-	-	-	-	-	-	-	7.1434e-06	0.0026953	5.2958e-05	-	-	-	-	9.4487e-07	-	-	1.7369e-12	-	-	-	-	-	-	-	-	-	-	-	-	-	9.8257e-05	-	-	0.00018779	-	-	-	-	-	-	-	5.4376e-05	-
right hemi	Frontal_Mid	-	-	-	-	-	-	-	-	-	-	-	-	-	-	-	-	-	-	-	-	-	-	-	-	-	-	-	-	-	-	-	-	-	-	-	-	-	-	-	-	-	-	-	-	-	<1.00E-20	<1.00E-20	-
right hemi	Frontal_Mid_Orb	-	-	-	-	-	-	-	-	-	-	-	-	-	-	-	-	-	-	-	-	-	-	-	-	-	-	-	-	-	-	-	-	-	-	-	-	-	-	-	-	-	-	-	-	-	-	3.1297e-13	1.1102e-16
right hemi	Frontal_Inf_Oper	-	-	-	-	-	-	-	-	-	-	-	-	-	-	-	-	-	-	-	-	-	-	-	-	-	-	-	-	-	-	-	-	-	-	-	-	-	-	-	-	-	-	-	-	-	<1.00E-20	5.5511e-17	-
right hemi	Frontal_Inf_Tri	-	-	-	-	-	-	-	-	-	-	-	-	-	-	-	-	-	-	-	-	-	-	-	-	-	-	-	-	-	-	-	-	-	-	-	-	-	-	-	-	-	-	-	-	-	1.0986e-13	<1.00E-20	-
right hemi	Frontal_Inf_Orb	-	-	-	-	-	-	-	-	-	-	-	-	-	-	-	-	-	-	-	-	-	-	-	-	-	-	-	-	-	-	-	-	-	-	-	-	-	-	-	-	-	-	-	-	-	-	<1.00E-20	<1.00E-20
right hemi	Rolandic_Oper	-	-	-	-	-	-	-	-	-	-	-	-	-	-	-	-	-	-	-	-	-	-	-	-	-	-	-	-	-	-	-	-	-	-	-	-	-	-	-	-	-	-	-	-	-	1.8248e-07	<1.00E-20	-
right hemi	Supp_Motor_Area	0.015707	1.1149e-06	-	-	-	-	-	-	-	<1.00E-20	-	1.415e-07	-	-	-	-	4.2353e-05	-	-	-	-	-	-	-	-	-	-	-	-	-	-	-	-	3.9442e-05	1.3201e-12	0.0035532	-	-	2.5972e-11	-	-	-	-	-	-	3.1111e-05	0.038494	-
right hemi	Olfactory	-	-	-	-	-	-	-	-	-	-	-	-	-	0.0016889	-	0.00049887	-	-	-	-	-	-	-	-	-	-	-	-	-	-	-	-	-	-	-	0.00045921	-	-	-	-	-	-	-	-	-	-	-	-
right hemi	Frontal_Sup_Medial	-	1.6816e-06	-	-	-	-	-	-	-	2.5457e-13	-	<1.00E-20	1.1108e-06	-	-	6.1726e-05	0.00053838	1.944e-06	-	-	-	-	-	-	-	-	-	-	-	-	-	-	-	0.10494	-	8.4391e-09	-	-	2.9449e-13	-	-	-	-	-	-	6.1062e-16	4.7905e-08	-
right hemi	Frontal_Med_Orb	-	-	2.2333e-05	-	-	-	-	-	-	-	-	3.9739e-06	<1.00E-20	5.4378e-12	-	0.0057824	-	-	-	-	-	-	-	-	-	-	-	-	-	-	-	-	-	-	-	2.9628e-09	-	-	-	-	-	-	-	-	-	-	-	-
right hemi	Rectus	-	-	-	-	-	-	-	-	-	-	-	-	4.9538e-13	<1.00E-20	-	-	-	-	-	-	-	-	-	-	-	-	-	-	-	-	-	-	-	-	-	2.2401e-08	-	-	-	-	-	-	-	-	-	-	-	3.0137e-06
right hemi	Insula	-	-	-	-	-	-	-	-	-	-	-	-	-	-	-	-	-	-	-	-	-	-	-	-	-	-	-	-	-	-	-	-	-	-	-	-	-	-	-	-	-	-	-	-	-	-	6.3877e-13	-
right hemi	Cingulum_Ant	-	-	-	-	-	-	-	-	-	0.00043492	1.6115e-07	1.9017e-09	8.9314e-07	-	-	2.2315e-14	8.8955e-10	2.0539e-15	-	-	-	-	-	-	-	-	-	-	-	-	-	-	-	1.5161e-08	-	0.00050026	-	-	-	-	-	-	-	-	-	-	0.009421	-
right hemi	Cingulum_Mid	-	-	-	-	-	-	-	-	-	9.2574e-10	-	1.0612e-05	-	-	-	1.2127e-05	1.1102e-16	1.1843e-12	-	-	-	-	-	-	-	-	-	-	-	-	-	-	-	7.672e-09	5.5109e-07	1.2595e-10	-	-	-	-	-	-	-	-	-	-	0.00033186	-
right hemi	Cingulum_Post	-	-	-	-	-	-	-	-	-	-	-	-	-	-	-	4.1932e-10	6.6954e-12	1.0838e-05	-	-	-	-	0.00017128	-	-	-	-	-	-	-	-	-	-	0.019723	-	-	-	-	-	-	-	-	-	-	-	-	-	-
right hemi	Hippocampus	-	5.1483e-07	5.5511e-17	-	-	-	-	-	-	-	0.00020323	-	-	4.5378e-09	-	-	-	9.9979e-12	<1.00E-20	1.1395e-08	-	9.4369e-16	4.6309e-07	2.8893e-11	2.7728e-08	-	-	9.7491e-07	-	-	-	-	-	1.0761e-08	-	3.1404e-12	1.6586e-10	-	2.6512e-13	-	-	9.3979e-05	-	8.8863e-11	-	-	3.2328e-05	4.2296e-10
right hemi	ParaHippocampal	-	-	-	-	-	-	-	-	-	-	-	-	-	-	-	-	-	-	5.8951e-10	-	-	4.7125e-09	2.6586e-06	3.6136e-09	-	-	-	-	-	-	-	-	-	1.9096e-09	-	4.4528e-06	-	-	2.5571e-07	-	-	-	-	-	-	-	-	6.4088e-07
right hemi	Amygdala	-	-	-	-	-	-	-	-	-	-	-	-	-	-	-	-	-	-	-	-	-	-	-	-	-	-	-	-	-	-	-	-	-	-	-	-	-	-	-	-	-	-	-	-	-	-	-	-
right hemi	Calcarine	-	-	-	-	-	-	-	-	-	-	-	-	-	-	-	-	-	-	9.5441e-06	-	-	<1.00E-20	1.7657e-08	<1.00E-20	5.6895e-08	-	-	-	-	-	-	-	-	4.5992e-08	-	6.026e-09	-	-	-	-	-	-	-	-	-	-	-	4.8295e-15
right hemi	Cuneus	-	-	-	-	-	-	-	-	-	-	-	-	-	-	-	-	-	0.0088188	0.05537	-	-	3.7354e-09	<1.00E-20	6.6613e-16	<1.00E-20	-	-	-	-	-	-	-	-	5.5511e-17	-	-	-	-	1.5954e-08	-	-	-	-	-	-	-	-	-
right hemi	Lingual	-	-	-	-	-	-	-	-	-	-	-	-	-	-	-	-	-	-	7.2282e-06	3.3388e-09	-	<1.00E-20	2.6092e-05	<1.00E-20	1.6253e-06	-	-	-	-	-	-	-	-	1.266e-05	-	9.4268e-06	-	-	1.7588e-12	-	-	-	-	-	-	1.3537e-10	5.5622e-14	<1.00E-20
right hemi	Occipital_Sup	-	-	-	-	-	-	-	-	-	-	-	-	-	-	-	-	-	-	0.0019868	-	-	1.2467e-06	7.0645e-11	1.5947e-09	<1.00E-20	-	-	-	-	-	-	-	-	0.0011221	-	-	-	-	1.9374e-09	-	-	-	-	-	-	-	-	2.2348e-08
right hemi	Occipital_Mid	-	-	-	-	-	-	-	-	-	-	-	-	-	-	-	-	-	-	-	-	-	-	-	-	-	-	-	-	-	-	-	-	-	-	-	-	-	-	-	-	-	-	-	-	-	-	-	1.5282e-08
right hemi	Occipital_Inf	-	-	-	-	-	-	-	-	-	-	-	-	-	-	-	-	-	-	-	-	-	-	-	-	-	-	-	-	-	-	-	-	-	-	-	-	-	-	-	-	-	-	-	-	-	-	-	-
right hemi	Fusiform	-	-	-	-	-	-	-	-	-	-	-	-	-	-	-	-	-	-	0.0018396	-	-	0.00053238	0.0033295	5.9021e-09	-	-	-	-	-	-	-	-	-	4.1217e-05	-	3.9333e-05	-	-	0.00032216	-	-	-	-	-	-	-	-	5.5511e-17
right hemi	Postcentral	-	-	-	-	-	-	-	-	-	-	-	-	-	-	-	-	-	-	-	-	-	-	-	-	-	-	-	-	-	-	-	-	-	3.1447e-12	-	-	-	-	-	-	-	-	-	-	-	<1.00E-20	1.2142e-11	-
right hemi	Parietal_Sup	-	-	-	-	-	-	-	-	-	-	-	-	-	-	-	-	-	-	-	-	-	-	-	-	-	-	-	-	-	-	-	-	-	1.5389e-07	-	-	-	-	5.7834e-07	-	-	-	-	-	-	<1.00E-20	1.1879e-14	3.7315e-12
right hemi	Parietal_Inf	-	-	-	-	-	-	-	-	-	-	-	-	-	-	-	-	-	-	-	-	-	-	-	-	-	-	-	-	-	-	-	-	-	-	-	-	-	-	-	-	-	-	-	-	-	<1.00E-20	-	-
right hemi	SupraMarginal	-	-	-	-	-	-	-	-	-	-	-	-	-	-	-	-	-	-	-	-	-	-	-	-	-	-	-	-	-	-	-	-	-	-	-	-	-	-	-	-	-	-	-	-	-	<1.00E-20	-	-
right hemi	Angular	-	-	-	-	-	-	-	-	-	-	-	-	-	-	-	-	-	-	-	-	-	-	-	-	-	-	-	-	-	-	-	-	-	-	-	-	-	-	-	-	-	-	-	-	-	<1.00E-20	-	-
right hemi	Precuneus	-	-	-	-	-	-	-	-	-	0.00013324	2.5249e-08	2.6995e-07	-	-	-	4.1007e-08	1.2121e-11	1.0711e-05	7.6979e-09	4.2995e-08	-	1.9153e-08	2.9976e-15	7.0708e-09	9.31e-05	-	-	-	-	1.2171e-09	-	-	-	<1.00E-20	2.272e-10	6.8586e-06	-	-	0.0010251	-	-	-	-	-	-	-	1.4786e-08	8.2712e-15
right hemi	Paracentralobule	-	-	-	-	-	-	-	-	-	8.4863e-05	-	-	-	-	-	-	0.0010726	-	-	-	-	-	-	-	-	-	-	-	-	-	-	-	-	2.3503e-08	<1.00E-20	-	-	-	-	-	-	-	-	-	-	0.0012714	-	-
right hemi	Caudate	-	8.4044e-08	1.2725e-10	-	-	-	-	-	-	3.7026e-07	3.7363e-09	1.3089e-07	0.00085861	5.6121e-07	-	0.039378	1.7751e-11	-	4.7128e-08	3.4056e-05	1.4345e-10	2.716e-12	1.665e-07	6.3812e-08	1.1258e-07	-	-	3.405e-06	-	4.2052e-09	-	-	-	0.0045524	0.017976	<1.00E-20	<1.00E-20	-	3.8073e-08	-	-	4.8621e-08	-	4.313e-07	-	1.1102e-16	2.9765e-13	1.6653e-16
right hemi	Putamen	-	-	-	-	-	-	-	-	-	-	-	-	-	-	-	-	-	-	5.056e-05	-	-	-	-	-	-	-	-	-	-	-	-	-	-	-	-	2.0661e-07	5.7676e-14	-	2.9782e-09	-	-	-	-	-	-	<1.00E-20	<1.00E-20	<1.00E-20
right hemi	Pallidum	-	-	-	-	-	-	-	-	-	-	-	-	-	-	-	-	-	-	-	-	-	-	-	-	-	-	-	-	-	-	-	-	-	-	-	4.9368e-09	-	-	1.9482e-09	-	-	-	-	-	-	<1.00E-20	<1.00E-20	<1.00E-20
right hemi	Thalamus	-	0.0001006	1.4818e-09	-	-	-	-	-	-	1.1013e-07	-	0.00010664	-	-	-	-	-	-	9.3334e-11	2.678e-06	-	3.2186e-10	7.9333e-05	0.00091029	1.9845e-07	-	-	0.00014104	-	2.7062e-06	-	-	-	0.052991	-	1.6653e-16	5.8505e-11	-	<1.00E-20	-	-	-	-	2.5939e-06	-	<1.00E-20	<1.00E-20	<1.00E-20
right hemi	Heschl	-	-	-	-	-	-	-	-	-	-	-	-	-	-	-	-	-	-	-	-	-	-	-	-	-	-	-	-	-	-	-	-	-	-	-	-	-	-	-	-	-	-	-	-	-	-	-	-
right hemi	Temporal_Sup	-	-	-	-	-	-	-	-	-	-	-	-	-	-	-	-	-	-	-	-	-	-	-	-	-	-	-	-	-	-	-	-	-	-	-	-	-	-	-	-	-	-	-	-	-	-	-	-
right hemi	Temporal_Pole_Sup	-	-	-	-	-	-	-	-	-	-	-	-	-	-	-	-	-	-	-	-	-	-	-	-	-	-	-	-	-	-	-	-	-	-	-	-	-	-	-	-	-	-	-	-	-	-	-	<1.00E-20
right hemi	Temporal_Mid	-	-	-	-	-	-	-	-	-	-	-	-	-	-	-	-	-	-	-	-	-	-	-	-	-	-	-	-	-	-	-	-	-	-	-	-	-	-	-	-	-	-	-	-	-	<1.00E-20	-	-
right hemi	Temporal_Pole_Mid	-	-	-	-	-	-	-	-	-	-	-	-	-	-	-	-	-	-	1.3412e-05	-	-	-	-	4.3939e-07	-	-	-	-	-	-	-	-	-	-	-	3.5823e-12	-	-	3.5992e-07	-	-	-	-	-	-	-	-	4.7987e-11
right hemi	Temporal_Inf	-	-	-	-	-	-	-	-	-	-	-	-	-	-	-	-	-	-	-	-	-	-	-	-	-	-	-	-	-	-	-	-	-	-	-	-	-	-	-	-	-	-	-	-	-	-	7.4385e-15	2.9754e-10
[truncated: 42 more columns]

## Sheet: SupTab5
Supplementary Table 5. Standard errors of SNP-based heritability estimates for edge-level heritabilities.
		left hemi	left hemi	left hemi	left hemi	left hemi	left hemi	left hemi	left hemi	left hemi	left hemi	left hemi	left hemi	left hemi	left hemi	left hemi	left hemi	left hemi	left hemi	left hemi	left hemi	left hemi	left hemi	left hemi	left hemi	left hemi	left hemi	left hemi	left hemi	left hemi	left hemi	left hemi	left hemi	left hemi	left hemi	left hemi	left hemi	left hemi	left hemi	left hemi	left hemi	left hemi	left hemi	left hemi	left hemi	left hemi	right hemi	right hemi	right hemi
		Precentral	Frontal_Sup	Frontal_Sup_Orb	Frontal_Mid	Frontal_Mid_Orb	Frontal_Inf_Oper	Frontal_Inf_Tri	Frontal_Inf_Orb	Rolandic_Oper	Supp_Motor_Area	Olfactory	Frontal_Sup_Medial	Frontal_Med_Orb	Rectus	Insula	Cingulum_Ant	Cingulum_Mid	Cingulum_Post	Hippocampus	ParaHippocampal	Amygdala	Calcarine	Cuneus	Lingual	Occipital_Sup	Occipital_Mid	Occipital_Inf	Fusiform	Postcentral	Parietal_Sup	Parietal_Inf	SupraMarginal	Angular	Precuneus	Paracentralobule	Caudate	Putamen	Pallidum	Thalamus	Heschl	Temporal_Sup	Temporal_Pole_Sup	Temporal_Mid	Temporal_Pole_Mid	Temporal_Inf	Precentral	Frontal_Sup	Frontal_Sup_Orb
left hemi	Precentral	-	0.013285	-	0.014078	-	0.013648	0.01395	-	0.01309	0.013299	-	0.013719	-	-	0.013332	-	-	-	0.013193	-	-	-	-	-	-	-	-	-	0.014695	0.013219	0.014131	-	0.01393	-	0.013006	0.013246	0.014245	0.013859	0.01375	-	-	-	0.014188	-	0.014287	0.013565	0.013147	-
left hemi	Frontal_Sup	0.013285	-	0.0125	0.014816	0.013626	0.013714	0.013973	0.014061	-	0.012832	-	0.013106	-	-	0.013558	-	-	-	0.013142	-	-	-	-	-	-	-	-	0.013321	0.013169	0.013642	-	-	-	0.013537	0.012893	0.013673	0.013869	0.013966	0.014007	-	-	-	-	-	0.013326	0.012832	0.013923	-
left hemi	Frontal_Sup_Orb	-	0.0125	-	-	0.013471	-	-	0.01404	-	-	-	-	-	0.01316	-	-	-	-	0.013145	0.013083	-	0.013443	0.01315	0.013428	0.01333	0.013278	-	0.013093	-	0.013011	-	-	-	0.012917	-	0.01382	0.013623	0.013455	0.013791	-	-	0.013837	-	0.013323	0.012652	-	-	-
left hemi	Frontal_Mid	0.014078	0.014816	-	-	-	0.013901	0.013859	-	-	-	-	0.013346	-	-	-	-	-	-	-	-	-	-	-	-	-	-	-	-	0.013303	-	-	-	-	-	-	-	-	-	-	-	-	-	-	-	-	-	-	-
left hemi	Frontal_Mid_Orb	-	0.013626	0.013471	-	-	-	-	0.01356	-	-	-	-	-	-	-	-	-	-	-	-	-	0.013584	-	0.013279	0.013235	0.013619	-	0.013289	-	-	-	-	-	-	-	-	0.014223	-	-	-	-	0.013689	-	-	-	-	-	-
left hemi	Frontal_Inf_Oper	0.013648	0.013714	-	0.013901	-	-	0.013427	-	0.013463	-	-	-	-	-	0.013769	-	-	-	-	-	-	-	-	-	-	-	-	-	0.013452	-	-	-	-	-	-	-	0.013719	-	-	-	0.013213	-	0.013693	-	0.013711	-	-	-
left hemi	Frontal_Inf_Tri	0.01395	0.013973	-	0.013859	-	0.013427	-	0.013051	-	-	-	0.01391	-	-	0.013996	-	-	-	-	-	-	-	-	-	0.013574	0.014021	-	0.012929	0.013587	0.01376	-	-	-	-	-	-	0.014363	-	-	-	0.013681	0.014425	0.01318	-	0.013543	-	-	-
left hemi	Frontal_Inf_Orb	-	0.014061	0.01404	-	0.01356	-	0.013051	-	-	-	-	-	-	0.014007	0.013348	-	-	-	-	0.013157	-	0.013472	-	0.013868	0.013707	0.014	0.0127	0.013031	-	0.013219	-	-	-	-	-	-	0.014428	-	-	-	0.013304	0.014422	0.013112	0.012781	0.012913	-	-	-
left hemi	Rolandic_Oper	0.01309	-	-	-	-	0.013463	-	-	-	-	-	-	-	-	0.014532	-	-	-	-	-	-	-	-	-	-	-	-	-	0.01344	-	0.013931	0.013626	-	-	-	-	0.013306	-	-	0.013449	0.014345	0.013028	0.013846	-	0.013866	-	-	-
left hemi	Supp_Motor_Area	0.013299	0.012832	-	-	-	-	-	-	-	-	-	0.012972	-	-	-	0.012796	0.013544	0.013684	-	-	-	-	-	-	-	-	-	-	0.013546	0.013251	-	-	-	0.014012	0.013358	0.013268	0.014377	0.014339	0.01438	-	-	-	-	-	-	0.012381	0.013496	-
left hemi	Olfactory	-	-	-	-	-	-	-	-	-	-	-	-	-	0.012834	-	0.013069	-	-	0.013104	-	-	0.013489	-	0.013336	0.013568	-	-	-	-	-	-	-	-	0.013098	-	0.012644	-	-	0.013151	-	-	0.013806	-	0.013411	-	-	-	-
left hemi	Frontal_Sup_Medial	0.013719	0.013106	-	0.013346	-	-	0.01391	-	-	0.012972	-	-	0.013105	-	-	0.0134	0.012876	0.012925	0.013251	-	-	-	-	-	-	-	-	-	0.013711	0.0137	-	-	-	0.014117	-	0.013199	0.014293	0.014065	0.013623	-	-	-	-	-	-	-	0.013529	0.012666
left hemi	Frontal_Med_Orb	-	-	-	-	-	-	-	-	-	-	-	0.013105	-	0.012647	-	0.012835	-	-	-	-	-	-	-	-	-	-	-	-	-	-	-	-	-	-	-	0.013715	-	-	0.013477	-	-	-	-	-	-	-	0.012395	0.012789
left hemi	Rectus	-	-	0.01316	-	-	-	-	0.014007	-	-	0.012834	-	0.012647	-	-	0.013351	-	-	0.012928	0.013212	-	0.013636	-	0.013518	0.01344	0.013478	-	0.013305	-	-	-	-	-	0.013164	-	0.014013	0.013523	-	0.013172	-	-	0.013974	-	0.013317	-	-	-	0.012937
left hemi	Insula	0.013332	0.013558	-	-	-	0.013769	0.013996	0.013348	0.014532	-	-	-	-	-	-	-	-	-	-	-	-	-	-	0.012536	0.012911	0.013516	-	-	0.013594	0.014011	-	-	-	-	-	-	0.013191	-	-	0.013336	0.014364	0.014052	0.013849	-	0.013598	-	-	-
left hemi	Cingulum_Ant	-	-	-	-	-	-	-	-	-	0.012796	0.013069	0.0134	0.012835	0.013351	-	-	0.013725	0.013781	-	-	-	-	-	-	-	-	-	-	-	-	-	-	-	0.013939	-	0.012975	-	-	-	-	-	-	-	-	-	-	-	-
left hemi	Cingulum_Mid	-	-	-	-	-	-	-	-	-	0.013544	-	0.012876	-	-	-	0.013725	-	0.013253	-	-	-	-	-	-	-	-	-	-	-	-	-	-	-	0.013444	0.013183	0.013257	-	-	-	-	-	-	-	-	-	-	-	-
left hemi	Cingulum_Post	-	-	-	-	-	-	-	-	-	0.013684	-	0.012925	-	-	-	0.013781	0.013253	-	-	-	-	-	0.013393	-	-	-	-	-	-	-	-	-	-	0.013186	-	-	-	-	-	-	-	-	-	-	-	-	-	-
left hemi	Hippocampus	0.013193	0.013142	0.013145	-	-	-	-	-	-	-	0.013104	0.013251	-	0.012928	-	-	-	-	-	0.013443	0.013327	0.01353	0.013121	0.013324	0.01326	0.013161	-	0.013304	0.012733	0.013063	-	-	-	0.013019	-	0.013301	0.013741	-	0.013639	-	-	0.013426	-	0.013666	0.012987	-	0.013386	0.013036
left hemi	ParaHippocampal	-	-	0.013083	-	-	-	-	0.013157	-	-	-	-	-	0.013212	-	-	-	-	0.013443	-	-	0.013821	0.013983	0.013288	0.013214	0.012693	-	0.01332	0.012345	0.012348	-	-	-	0.013805	-	0.013113	-	-	0.013108	-	-	0.012886	-	0.013212	0.012684	-	-	-
left hemi	Amygdala	-	-	-	-	-	-	-	-	-	-	-	-	-	-	-	-	-	-	0.013327	-	-	0.013606	-	0.013159	0.013337	0.013393	-	-	-	-	-	-	-	-	-	0.01301	-	-	0.012673	-	-	0.01269	-	0.013175	-	-	-	-
left hemi	Calcarine	-	-	0.013443	-	0.013584	-	-	0.013472	-	-	0.013489	-	-	0.013636	-	-	-	-	0.01353	0.013821	0.013606	-	0.014533	0.01359	0.013356	0.012689	-	0.012976	-	-	-	-	-	0.013565	-	0.013272	0.013558	-	0.014136	-	-	0.01357	-	0.013231	0.013507	-	-	0.013248
left hemi	Cuneus	-	-	0.01315	-	-	-	-	-	-	-	-	-	-	-	-	-	-	0.013393	0.013121	0.013983	-	0.014533	-	0.014515	0.012975	0.012502	-	0.013148	-	0.012713	-	-	-	0.013621	-	0.013105	-	-	0.013542	-	-	0.013523	-	0.013062	-	-	-	-
left hemi	Lingual	-	-	0.013428	-	0.013279	-	-	0.013868	-	-	0.013336	-	-	0.013518	0.012536	-	-	-	0.013324	0.013288	0.013159	0.01359	0.014515	-	0.013542	0.012973	0.012423	0.013716	-	0.012716	-	-	-	0.013166	-	0.013282	0.013146	-	0.013435	-	0.012941	0.013507	0.013354	0.013265	0.013856	-	-	-
left hemi	Occipital_Sup	-	-	0.01333	-	0.013235	-	0.013574	0.013707	-	-	0.013568	-	-	0.01344	0.012911	-	-	-	0.01326	0.013214	0.013337	0.013356	0.012975	0.013542	-	0.013947	0.013337	0.013668	-	0.013183	-	-	-	0.012434	-	0.013365	0.013371	-	0.013842	-	0.013898	0.013497	0.013763	0.013571	0.013986	-	-	-
left hemi	Occipital_Mid	-	-	0.013278	-	0.013619	-	0.014021	0.014	-	-	-	-	-	0.013478	0.013516	-	-	-	0.013161	0.012693	0.013393	0.012689	0.012502	0.012973	0.013947	-	0.013699	0.013928	-	0.013961	0.01334	-	0.012439	0.013018	-	0.013824	0.013828	-	0.01398	-	0.01397	0.013641	0.014024	0.013538	0.013907	-	-	-
left hemi	Occipital_Inf	-	-	-	-	-	-	-	0.0127	-	-	-	-	-	-	-	-	-	-	-	-	-	-	-	0.012423	0.013337	0.013699	-	0.013507	-	-	-	-	-	-	-	-	-	-	-	-	-	0.012867	0.012865	0.012559	0.012986	-	-	-
left hemi	Fusiform	-	0.013321	0.013093	-	0.013289	-	0.012929	0.013031	-	-	-	-	-	0.013305	-	-	-	-	0.013304	0.01332	-	0.012976	0.013148	0.013716	0.013668	0.013928	0.013507	-	-	0.013503	-	-	-	0.013369	-	0.013554	0.013276	-	0.013334	-	0.013146	0.013574	0.01322	0.013003	0.013647	-	-	-
left hemi	Postcentral	0.014695	0.013169	-	0.013303	-	0.013452	0.013587	-	0.01344	0.013546	-	0.013711	-	-	0.013594	-	-	-	0.012733	0.012345	-	-	-	-	-	-	-	-	-	0.013858	0.01434	0.013649	0.013173	0.012341	0.01242	0.013394	0.014059	0.013154	0.01318	-	0.013972	-	0.013749	-	0.013675	-	-	-
left hemi	Parietal_Sup	0.013219	0.013642	0.013011	-	-	-	0.01376	0.013219	-	0.013251	-	0.0137	-	-	0.014011	-	-	-	0.013063	0.012348	-	-	0.012713	0.012716	0.013183	0.013961	-	0.013503	0.013858	-	0.014065	-	0.013872	0.012799	-	0.013694	0.014057	0.013271	0.01402	-	0.013921	0.013418	0.014207	-	0.013935	-	-	-
left hemi	Parietal_Inf	0.014131	-	-	-	-	-	-	-	0.013931	-	-	-	-	-	-	-	-	-	-	-	-	-	-	-	-	0.01334	-	-	0.01434	0.014065	-	0.013567	0.01284	-	-	-	0.013283	-	-	-	0.013047	-	0.013487	-	0.013615	-	-	-
left hemi	SupraMarginal	-	-	-	-	-	-	-	-	0.013626	-	-	-	-	-	-	-	-	-	-	-	-	-	-	-	-	-	-	-	0.013649	-	0.013567	-	-	-	-	-	-	-	-	-	0.014231	-	0.013394	-	-	-	-	-
left hemi	Angular	0.01393	-	-	-	-	-	-	-	-	-	-	-	-	-	-	-	-	-	-	-	-	-	-	-	-	0.012439	-	-	0.013173	0.013872	0.01284	-	-	-	-	-	-	-	-	-	-	-	0.013677	-	0.013493	-	-	-
left hemi	Precuneus	-	0.013537	0.012917	-	-	-	-	-	-	0.014012	0.013098	0.014117	-	0.013164	-	0.013939	0.013444	0.013186	0.013019	0.013805	-	0.013565	0.013621	0.013166	0.012434	0.013018	-	0.013369	0.012341	0.012799	-	-	-	-	0.013385	0.013713	0.013732	-	0.013901	-	-	0.013212	-	0.013196	-	-	0.012829	-
left hemi	Paracentralobule	0.013006	0.012893	-	-	-	-	-	-	-	0.013358	-	-	-	-	-	-	0.013183	-	-	-	-	-	-	-	-	-	-	-	0.01242	-	-	-	-	0.013385	-	0.013982	-	-	0.014106	-	-	-	-	-	-	0.013331	0.01228	-
left hemi	Caudate	0.013246	0.013673	0.01382	-	-	-	-	-	-	0.013268	0.012644	0.013199	0.013715	0.014013	-	0.012975	0.013257	-	0.013301	0.013113	0.01301	0.013272	0.013105	0.013282	0.013365	0.013824	-	0.013554	0.013394	0.013694	-	-	-	0.013713	0.013982	-	0.012814	-	0.013736	-	-	0.013815	-	0.013304	0.012799	0.013187	0.012953	0.012914
left hemi	Putamen	0.014245	0.013869	0.013623	-	0.014223	0.013719	0.014363	0.014428	0.013306	0.014377	-	0.014293	-	0.013523	0.013191	-	-	-	0.013741	-	-	0.013558	-	0.013146	0.013371	0.013828	-	0.013276	0.014059	0.014057	0.013283	-	-	0.013732	-	0.012814	-	-	0.012941	-	0.013417	0.012904	0.013894	0.013065	0.0141	-	0.013059	-
left hemi	Pallidum	0.013859	0.013966	0.013455	-	-	-	-	-	-	0.014339	-	0.014065	-	-	-	-	-	-	-	-	-	-	-	-	-	-	-	-	0.013154	0.013271	-	-	-	-	-	-	-	-	0.013409	-	-	-	-	-	-	-	-	-
left hemi	Thalamus	0.01375	0.014007	0.013791	-	-	-	-	-	-	0.01438	0.013151	0.013623	0.013477	0.013172	-	-	-	-	0.013639	0.013108	0.012673	0.014136	0.013542	0.013435	0.013842	0.01398	-	0.013334	0.01318	0.01402	-	-	-	0.013901	0.014106	0.013736	0.012941	0.013409	-	-	-	0.013599	-	0.013352	0.013195	-	0.012881	0.012766
left hemi	Heschl	-	-	-	-	-	-	-	-	0.013449	-	-	-	-	-	0.013336	-	-	-	-	-	-	-	-	-	-	-	-	-	-	-	-	-	-	-	-	-	-	-	-	-	0.013166	-	-	-	-	-	-	-
left hemi	Temporal_Sup	-	-	-	-	-	0.013213	0.013681	0.013304	0.014345	-	-	-	-	-	0.014364	-	-	-	-	-	-	-	-	0.012941	0.013898	0.01397	-	0.013146	0.013972	0.013921	0.013047	0.014231	-	-	-	-	0.013417	-	-	0.013166	-	0.01332	0.014172	-	0.012987	-	-	-
left hemi	Temporal_Pole_Sup	-	-	0.013837	-	0.013689	-	0.014425	0.014422	0.013028	-	0.013806	-	-	0.013974	0.014052	-	-	-	0.013426	0.012886	0.01269	0.01357	0.013523	0.013507	0.013497	0.013641	0.012867	0.013574	-	0.013418	-	-	-	0.013212	-	0.013815	0.012904	-	0.013599	-	0.01332	-	0.013239	0.013073	0.013079	-	-	-
left hemi	Temporal_Mid	0.014188	-	-	-	-	0.013693	0.01318	0.013112	0.013846	-	-	-	-	-	0.013849	-	-	-	-	-	-	-	-	0.013354	0.013763	0.014024	0.012865	0.01322	0.013749	0.014207	0.013487	0.013394	0.013677	-	-	-	0.013894	-	-	-	0.014172	0.013239	-	0.013258	0.013202	-	-	-
left hemi	Temporal_Pole_Mid	-	-	0.013323	-	-	-	-	0.012781	-	-	0.013411	-	-	0.013317	-	-	-	-	0.013666	0.013212	0.013175	0.013231	0.013062	0.013265	0.013571	0.013538	0.012559	0.013003	-	-	-	-	-	0.013196	-	0.013304	0.013065	-	0.013352	-	-	0.013073	0.013258	-	0.013092	-	-	-
left hemi	Temporal_Inf	0.014287	0.013326	0.012652	-	-	0.013711	0.013543	0.012913	0.013866	-	-	-	-	-	0.013598	-	-	-	0.012987	0.012684	-	0.013507	-	0.013856	0.013986	0.013907	0.012986	0.013647	0.013675	0.013935	0.013615	-	0.013493	-	-	0.012799	0.0141	-	0.013195	-	0.012987	0.013079	0.013202	0.013092	-	-	-	-
right hemi	Precentral	0.013565	0.012832	-	-	-	-	-	-	-	0.012381	-	-	-	-	-	-	-	-	-	-	-	-	-	-	-	-	-	-	-	-	-	-	-	-	0.013331	0.013187	-	-	-	-	-	-	-	-	-	-	0.013729	-
right hemi	Frontal_Sup	0.013147	0.013923	-	-	-	-	-	-	-	0.013496	-	0.013529	0.012395	-	-	-	-	-	0.013386	-	-	-	-	-	-	-	-	-	-	-	-	-	-	0.012829	0.01228	0.012953	0.013059	-	0.012881	-	-	-	-	-	-	0.013729	-	0.012657
right hemi	Frontal_Sup_Orb	-	-	-	-	-	-	-	-	-	-	-	0.012666	0.012789	0.012937	-	-	-	-	0.013036	-	-	0.013248	-	-	-	-	-	-	-	-	-	-	-	-	-	0.012914	-	-	0.012766	-	-	-	-	-	-	-	0.012657	-
right hemi	Frontal_Mid	-	-	-	-	-	-	-	-	-	-	-	-	-	-	-	-	-	-	-	-	-	-	-	-	-	-	-	-	-	-	-	-	-	-	-	-	-	-	-	-	-	-	-	-	-	0.013836	0.01468	-
right hemi	Frontal_Mid_Orb	-	-	-	-	-	-	-	-	-	-	-	-	-	-	-	-	-	-	-	-	-	-	-	-	-	-	-	-	-	-	-	-	-	-	-	-	-	-	-	-	-	-	-	-	-	-	0.013343	0.013627
right hemi	Frontal_Inf_Oper	-	-	-	-	-	-	-	-	-	-	-	-	-	-	-	-	-	-	-	-	-	-	-	-	-	-	-	-	-	-	-	-	-	-	-	-	-	-	-	-	-	-	-	-	-	0.013945	0.013584	-
right hemi	Frontal_Inf_Tri	-	-	-	-	-	-	-	-	-	-	-	-	-	-	-	-	-	-	-	-	-	-	-	-	-	-	-	-	-	-	-	-	-	-	-	-	-	-	-	-	-	-	-	-	-	0.013348	0.013979	-
right hemi	Frontal_Inf_Orb	-	-	-	-	-	-	-	-	-	-	-	-	-	-	-	-	-	-	-	-	-	-	-	-	-	-	-	-	-	-	-	-	-	-	-	-	-	-	-	-	-	-	-	-	-	-	0.013913	0.013824
right hemi	Rolandic_Oper	-	-	-	-	-	-	-	-	-	-	-	-	-	-	-	-	-	-	-	-	-	-	-	-	-	-	-	-	-	-	-	-	-	-	-	-	-	-	-	-	-	-	-	-	-	0.012881	0.013759	-
right hemi	Supp_Motor_Area	0.012565	0.013051	-	-	-	-	-	-	-	0.014849	-	0.012915	-	-	-	-	0.012512	-	-	-	-	-	-	-	-	-	-	-	-	-	-	-	-	0.012751	0.013443	0.012732	-	-	0.013235	-	-	-	-	-	-	0.012848	0.012251	-
right hemi	Olfactory	-	-	-	-	-	-	-	-	-	-	-	-	-	0.01262	-	0.012579	-	-	-	-	-	-	-	-	-	-	-	-	-	-	-	-	-	-	-	0.012822	-	-	-	-	-	-	-	-	-	-	-	-
right hemi	Frontal_Sup_Medial	-	0.013295	-	-	-	-	-	-	-	0.013294	-	0.01455	0.013044	-	-	0.012724	0.012582	0.013003	-	-	-	-	-	-	-	-	-	-	-	-	-	-	-	0.012105	-	0.013249	-	-	0.013525	-	-	-	-	-	-	0.013759	0.013166	-
right hemi	Frontal_Med_Orb	-	-	0.012952	-	-	-	-	-	-	-	-	0.012875	0.013759	0.013569	-	0.012548	-	-	-	-	-	-	-	-	-	-	-	-	-	-	-	-	-	-	-	0.013004	-	-	-	-	-	-	-	-	-	-	-	-
right hemi	Rectus	-	-	-	-	-	-	-	-	-	-	-	-	0.013445	0.014009	-	-	-	-	-	-	-	-	-	-	-	-	-	-	-	-	-	-	-	-	-	0.012956	-	-	-	-	-	-	-	-	-	-	-	0.012811
right hemi	Insula	-	-	-	-	-	-	-	-	-	-	-	-	-	-	-	-	-	-	-	-	-	-	-	-	-	-	-	-	-	-	-	-	-	-	-	-	-	-	-	-	-	-	-	-	-	-	0.013351	-
right hemi	Cingulum_Ant	-	-	-	-	-	-	-	-	-	0.012511	0.013147	0.013249	0.012926	-	-	0.013423	0.012965	0.013436	-	-	-	-	-	-	-	-	-	-	-	-	-	-	-	0.012975	-	0.012756	-	-	-	-	-	-	-	-	-	-	0.012089	-
right hemi	Cingulum_Mid	-	-	-	-	-	-	-	-	-	0.01302	-	0.013179	-	-	-	0.013089	0.013669	0.013208	-	-	-	-	-	-	-	-	-	-	-	-	-	-	-	0.013173	0.013235	0.013351	-	-	-	-	-	-	-	-	-	-	0.012489	-
right hemi	Cingulum_Post	-	-	-	-	-	-	-	-	-	-	-	-	-	-	-	0.013258	0.013216	0.012842	-	-	-	-	0.012393	-	-	-	-	-	-	-	-	-	-	0.01262	-	-	-	-	-	-	-	-	-	-	-	-	-	-
right hemi	Hippocampus	-	0.012874	0.013546	-	-	-	-	-	-	-	0.01272	-	-	0.013175	-	-	-	0.013342	0.013844	0.01316	-	0.013515	0.013103	0.013362	0.012864	-	-	0.012908	-	-	-	-	-	0.013119	-	0.013358	0.013266	-	0.013596	-	-	0.012945	-	0.013257	-	-	0.012982	0.013252
right hemi	ParaHippocampal	-	-	-	-	-	-	-	-	-	-	-	-	-	-	-	-	-	-	0.01322	-	-	0.013106	0.013014	0.013114	-	-	-	-	-	-	-	-	-	0.013452	-	0.012785	-	-	0.012858	-	-	-	-	-	-	-	-	0.013044
right hemi	Amygdala	-	-	-	-	-	-	-	-	-	-	-	-	-	-	-	-	-	-	-	-	-	-	-	-	-	-	-	-	-	-	-	-	-	-	-	-	-	-	-	-	-	-	-	-	-	-	-	-
right hemi	Calcarine	-	-	-	-	-	-	-	-	-	-	-	-	-	-	-	-	-	-	0.012861	-	-	0.014229	0.013362	0.01404	0.013154	-	-	-	-	-	-	-	-	0.013122	-	0.012951	-	-	-	-	-	-	-	-	-	-	-	0.013455
right hemi	Cuneus	-	-	-	-	-	-	-	-	-	-	-	-	-	-	-	-	-	0.012369	0.012445	-	-	0.013316	0.014423	0.013546	0.01375	-	-	-	-	-	-	-	-	0.013624	-	-	-	-	0.01305	-	-	-	-	-	-	-	-	-
right hemi	Lingual	-	-	-	-	-	-	-	-	-	-	-	-	-	-	-	-	-	-	0.012871	0.013158	-	0.014159	0.013243	0.014151	0.012881	-	-	-	-	-	-	-	-	0.012717	-	0.012962	-	-	0.013482	-	-	-	-	-	-	0.013256	0.01363	0.013883
right hemi	Occipital_Sup	-	-	-	-	-	-	-	-	-	-	-	-	-	-	-	-	-	-	0.012739	-	-	0.012917	0.013067	0.013171	0.014375	-	-	-	-	-	-	-	-	0.01251	-	-	-	-	0.012996	-	-	-	-	-	-	-	-	0.013192
right hemi	Occipital_Mid	-	-	-	-	-	-	-	-	-	-	-	-	-	-	-	-	-	-	-	-	-	-	-	-	-	-	-	-	-	-	-	-	-	-	-	-	-	-	-	-	-	-	-	-	-	-	-	0.013186
right hemi	Occipital_Inf	-	-	-	-	-	-	-	-	-	-	-	-	-	-	-	-	-	-	-	-	-	-	-	-	-	-	-	-	-	-	-	-	-	-	-	-	-	-	-	-	-	-	-	-	-	-	-	-
right hemi	Fusiform	-	-	-	-	-	-	-	-	-	-	-	-	-	-	-	-	-	-	0.012533	-	-	0.01283	0.012658	0.013256	-	-	-	-	-	-	-	-	-	0.012845	-	0.012742	-	-	0.012641	-	-	-	-	-	-	-	-	0.013495
right hemi	Postcentral	-	-	-	-	-	-	-	-	-	-	-	-	-	-	-	-	-	-	-	-	-	-	-	-	-	-	-	-	-	-	-	-	-	0.013373	-	-	-	-	-	-	-	-	-	-	-	0.014514	0.013487	-
right hemi	Parietal_Sup	-	-	-	-	-	-	-	-	-	-	-	-	-	-	-	-	-	-	-	-	-	-	-	-	-	-	-	-	-	-	-	-	-	0.013042	-	-	-	-	0.013031	-	-	-	-	-	-	0.013825	0.013455	0.013327
right hemi	Parietal_Inf	-	-	-	-	-	-	-	-	-	-	-	-	-	-	-	-	-	-	-	-	-	-	-	-	-	-	-	-	-	-	-	-	-	-	-	-	-	-	-	-	-	-	-	-	-	0.01378	-	-
right hemi	SupraMarginal	-	-	-	-	-	-	-	-	-	-	-	-	-	-	-	-	-	-	-	-	-	-	-	-	-	-	-	-	-	-	-	-	-	-	-	-	-	-	-	-	-	-	-	-	-	0.013922	-	-
right hemi	Angular	-	-	-	-	-	-	-	-	-	-	-	-	-	-	-	-	-	-	-	-	-	-	-	-	-	-	-	-	-	-	-	-	-	-	-	-	-	-	-	-	-	-	-	-	-	0.014255	-	-
right hemi	Precuneus	-	-	-	-	-	-	-	-	-	0.012741	0.013037	0.013136	-	-	-	0.013322	0.013446	0.012958	0.013139	0.013083	-	0.013044	0.013394	0.01312	0.01239	-	-	-	-	0.013178	-	-	-	0.014968	0.013056	0.012987	-	-	0.012713	-	-	-	-	-	-	-	0.013169	0.013552
right hemi	Paracentralobule	-	-	-	-	-	-	-	-	-	0.012503	-	-	-	-	-	-	0.012815	-	-	-	-	-	-	-	-	-	-	-	-	-	-	-	-	0.013107	0.014132	-	-	-	-	-	-	-	-	-	-	0.012767	-	-
right hemi	Caudate	-	0.013303	0.013376	-	-	-	-	-	-	0.013237	0.013023	0.013246	0.012559	0.01293	-	0.012423	0.013492	-	0.013015	0.012901	0.013022	0.013288	0.013279	0.01317	0.012955	-	-	0.013075	-	0.013157	-	-	-	0.012684	0.012121	0.013881	0.013794	-	0.013186	-	-	0.013224	-	0.012934	-	0.013625	0.013592	0.0137
right hemi	Putamen	-	-	-	-	-	-	-	-	-	-	-	-	-	-	-	-	-	-	0.012875	-	-	-	-	-	-	-	-	-	-	-	-	-	-	-	-	0.013354	0.013547	-	0.013365	-	-	-	-	-	-	0.014121	0.014428	0.014109
right hemi	Pallidum	-	-	-	-	-	-	-	-	-	-	-	-	-	-	-	-	-	-	-	-	-	-	-	-	-	-	-	-	-	-	-	-	-	-	-	0.013327	-	-	0.013398	-	-	-	-	-	-	0.014018	0.014086	0.013689
right hemi	Thalamus	-	0.013024	0.013132	-	-	-	-	-	-	0.01309	-	0.012842	-	-	-	-	-	-	0.013204	0.012696	-	0.013258	0.012657	0.012611	0.012825	-	-	0.012745	-	0.012989	-	-	-	0.012348	-	0.013679	0.013354	-	0.014492	-	-	-	-	0.012675	-	0.014006	0.013896	0.013979
right hemi	Heschl	-	-	-	-	-	-	-	-	-	-	-	-	-	-	-	-	-	-	-	-	-	-	-	-	-	-	-	-	-	-	-	-	-	-	-	-	-	-	-	-	-	-	-	-	-	-	-	-
right hemi	Temporal_Sup	-	-	-	-	-	-	-	-	-	-	-	-	-	-	-	-	-	-	-	-	-	-	-	-	-	-	-	-	-	-	-	-	-	-	-	-	-	-	-	-	-	-	-	-	-	-	-	-
right hemi	Temporal_Pole_Sup	-	-	-	-	-	-	-	-	-	-	-	-	-	-	-	-	-	-	-	-	-	-	-	-	-	-	-	-	-	-	-	-	-	-	-	-	-	-	-	-	-	-	-	-	-	-	-	0.014056
right hemi	Temporal_Mid	-	-	-	-	-	-	-	-	-	-	-	-	-	-	-	-	-	-	-	-	-	-	-	-	-	-	-	-	-	-	-	-	-	-	-	-	-	-	-	-	-	-	-	-	-	0.014381	-	-
right hemi	Temporal_Pole_Mid	-	-	-	-	-	-	-	-	-	-	-	-	-	-	-	-	-	-	0.013008	-	-	-	-	0.013013	-	-	-	-	-	-	-	-	-	-	-	0.013325	-	-	0.01303	-	-	-	-	-	-	-	-	0.013425
right hemi	Temporal_Inf	-	-	-	-	-	-	-	-	-	-	-	-	-	-	-	-	-	-	-	-	-	-	-	-	-	-	-	-	-	-	-	-	-	-	-	-	-	-	-	-	-	-	-	-	-	-	0.013483	0.013289
[truncated: 42 more columns]

## Sheet: SupTab6
Supplementary Table 6. 95% confidence interals of SNP-based heritability estimates for edge-level heritabilities.
		left hemi	left hemi	left hemi	left hemi	left hemi	left hemi	left hemi	left hemi	left hemi	left hemi	left hemi	left hemi	left hemi	left hemi	left hemi	left hemi	left hemi	left hemi	left hemi	left hemi	left hemi	left hemi	left hemi	left hemi	left hemi	left hemi	left hemi	left hemi	left hemi	left hemi	left hemi	left hemi	left hemi	left hemi	left hemi	left hemi	left hemi	left hemi	left hemi	left hemi	left hemi	left hemi	left hemi	left hemi	left hemi	right hemi	right hemi	right hemi
		Precentral	Frontal_Sup	Frontal_Sup_Orb	Frontal_Mid	Frontal_Mid_Orb	Frontal_Inf_Oper	Frontal_Inf_Tri	Frontal_Inf_Orb	Rolandic_Oper	Supp_Motor_Area	Olfactory	Frontal_Sup_Medial	Frontal_Med_Orb	Rectus	Insula	Cingulum_Ant	Cingulum_Mid	Cingulum_Post	Hippocampus	ParaHippocampal	Amygdala	Calcarine	Cuneus	Lingual	Occipital_Sup	Occipital_Mid	Occipital_Inf	Fusiform	Postcentral	Parietal_Sup	Parietal_Inf	SupraMarginal	Angular	Precuneus	Paracentralobule	Caudate	Putamen	Pallidum	Thalamus	Heschl	Temporal_Sup	Temporal_Pole_Sup	Temporal_Mid	Temporal_Pole_Mid	Temporal_Inf	Precentral	Frontal_Sup	Frontal_Sup_Orb
left hemi	Precentral	-	9.3091,9.3611	-	14.8129,14.8681	-	10.1584,10.212	12.6678,12.7224	-	5.9364,5.9878	7.1431,7.1953	-	11.6642,11.718	-	-	8.7768,8.829	-	-	-	7.5833,7.6351	-	-	-	-	-	-	-	-	-	19.7209,19.7785	7.7727,7.8245	15.1321,15.1875	-	14.6176,14.6722	-	6.5472,6.5982	7.5264,7.5784	15.4371,15.4929	12.3788,12.4332	11.5363,11.5901	-	-	-	16.9249,16.9805	-	19.5623,19.6183	10.0105,10.0637	5.5994,5.651	-
left hemi	Frontal_Sup	9.3091,9.3611	-	3.9176,3.9666	24.7574,24.8154	10.4855,10.5389	10.8164,10.8702	12.5383,12.5931	14.4538,14.509	-	5.1082,5.1586	-	5.5923,5.6437	-	-	10.748,10.8012	-	-	-	5.7697,5.8213	-	-	-	-	-	-	-	-	7.1309,7.1831	6.9687,7.0203	9.9351,9.9885	-	-	-	9.4236,9.4766	4.9002,4.9508	9.8495,9.9031	12.7182,12.7726	13.7635,13.8183	12.6383,12.6933	-	-	-	-	-	7.1273,7.1795	4.9374,4.9878	13.5763,13.6309	-
left hemi	Frontal_Sup_Orb	-	3.9176,3.9666	-	-	7.6677,7.7205	-	-	12.8853,12.9403	-	-	-	-	-	6.5552,6.6068	-	-	-	-	7.1607,7.2123	6.4939,6.5451	-	8.406,8.4586	6.345,6.3966	9.8287,9.8813	9.0642,9.1164	8.6169,8.6689	-	6.7338,6.7852	-	6.0889,6.1399	-	-	-	5.3363,5.3869	-	12.2528,12.307	9.4954,9.5488	8.2064,8.2592	12.3956,12.4496	-	-	12.2157,12.2699	-	7.6406,7.6928	4.7304,4.78	-	-	-
left hemi	Frontal_Mid	14.8129,14.8681	24.7574,24.8154	-	-	-	14.6501,14.7045	13.3872,13.4416	-	-	-	-	9.5799,9.6323	-	-	-	-	-	-	-	-	-	-	-	-	-	-	-	-	8.6686,8.7208	-	-	-	-	-	-	-	-	-	-	-	-	-	-	-	-	-	-	-
left hemi	Frontal_Mid_Orb	-	10.4855,10.5389	7.6677,7.7205	-	-	-	-	9.9402,9.9934	-	-	-	-	-	-	-	-	-	-	-	-	-	9.0636,9.1168	-	8.421,8.473	6.7906,6.8424	10.2337,10.2871	-	7.0842,7.1362	-	-	-	-	-	-	-	-	15.6102,15.666	-	-	-	-	12.1034,12.157	-	-	-	-	-	-
left hemi	Frontal_Inf_Oper	10.1584,10.212	10.8164,10.8702	-	14.6501,14.7045	-	-	9.3901,9.4427	-	8.6266,8.6794	-	-	-	-	-	12.6337,12.6877	-	-	-	-	-	-	-	-	-	-	-	-	-	8.5358,8.5886	-	-	-	-	-	-	-	10.9456,10.9994	-	-	-	7.2293,7.2811	-	11.9861,12.0397	-	11.9532,12.007	-	-	-
left hemi	Frontal_Inf_Tri	12.6678,12.7224	12.5383,12.5931	-	13.3872,13.4416	-	9.3901,9.4427	-	4.896,4.9472	-	-	-	11.8885,11.9431	-	-	12.7697,12.8245	-	-	-	-	-	-	-	-	-	9.8405,9.8937	13.873,13.928	-	5.1897,5.2403	11.3477,11.4009	12.3091,12.3631	-	-	-	-	-	-	17.6339,17.6903	-	-	-	10.7025,10.7561	19.828,19.8846	8.042,8.0936	-	9.264,9.317	-	-	-
left hemi	Frontal_Inf_Orb	-	14.4538,14.509	12.8853,12.9403	-	9.9402,9.9934	-	4.896,4.9472	-	-	-	-	-	-	13.5399,13.5949	8.38,8.4324	-	-	-	-	7.1536,7.2052	-	8.3641,8.4169	-	11.3451,11.3995	11.1054,11.1592	13.742,13.7968	4.0932,4.143	6.0738,6.1248	-	7.6483,7.7001	-	-	-	-	-	-	16.4348,16.4914	-	-	-	8.2049,8.2571	20.9098,20.9664	7.0055,7.0569	5.2886,5.3388	5.9434,5.994	-	-	-
left hemi	Rolandic_Oper	5.9364,5.9878	-	-	-	-	8.6266,8.6794	-	-	-	-	-	-	-	-	21.198,21.255	-	-	-	-	-	-	-	-	-	-	-	-	-	9.5651,9.6177	-	12.1849,12.2395	11.0017,11.0551	-	-	-	-	8.7908,8.843	-	-	8.647,8.6998	16.5945,16.6507	6.6862,6.7372	11.6001,11.6543	-	12.1514,12.2058	-	-	-
left hemi	Supp_Motor_Area	7.1431,7.1953	5.1082,5.1586	-	-	-	-	-	-	-	-	-	6.0321,6.0829	-	-	-	5.2522,5.3024	10.6239,10.6769	10.7732,10.8268	-	-	-	-	-	-	-	-	-	-	9.6198,9.673	6.9971,7.0491	-	-	-	14.4861,14.5411	6.3046,6.357	8.5092,8.5612	17.0982,17.1546	17.9587,18.0149	17.9242,17.9806	-	-	-	-	-	-	4.344,4.3926	8.8179,8.8709	-
left hemi	Olfactory	-	-	-	-	-	-	-	-	-	-	-	-	-	5.5,5.5504	-	6.1168,6.168	-	-	6.3059,6.3573	-	-	8.7406,8.7934	-	7.7803,7.8325	10.6322,10.6854	-	-	-	-	-	-	-	-	6.8743,6.9257	-	3.6729,3.7225	-	-	6.2425,6.2941	-	-	11.7792,11.8334	-	7.9951,8.0477	-	-	-	-
left hemi	Frontal_Sup_Medial	11.6642,11.718	5.5923,5.6437	-	9.5799,9.6323	-	-	11.8885,11.9431	-	-	6.0321,6.0829	-	-	6.9855,7.0369	-	-	9.529,9.5816	6.0724,6.1228	5.0155,5.0661	8.0909,8.1429	-	-	-	-	-	-	-	-	-	13.1123,13.1661	11.9642,12.018	-	-	-	14.2991,14.3545	-	7.2987,7.3505	17.4406,17.4966	14.9354,14.9906	10.886,10.9394	-	-	-	-	-	-	-	8.6937,8.7467	5.1369,5.1865
left hemi	Frontal_Med_Orb	-	-	-	-	-	-	-	-	-	-	-	6.9855,7.0369	-	7.206,7.2556	-	5.3711,5.4215	-	-	-	-	-	-	-	-	-	-	-	-	-	-	-	-	-	-	-	10.395,10.4488	-	-	9.7238,9.7766	-	-	-	-	-	-	-	3.6198,3.6684	3.5369,3.5871
left hemi	Rectus	-	-	6.5552,6.6068	-	-	-	-	13.5399,13.5949	-	-	5.5,5.5504	-	7.206,7.2556	-	-	8.5012,8.5536	-	-	5.332,5.3826	6.8966,6.9484	-	9.6957,9.7491	-	9.7223,9.7753	9.8156,9.8682	10.9806,11.0334	-	7.9501,8.0023	-	-	-	-	-	7.0131,7.0647	-	13.9001,13.9551	8.5428,8.5958	-	7.5563,7.6079	-	-	12.7648,12.8196	-	10.0928,10.145	-	-	-	4.8584,4.9092
left hemi	Insula	8.7768,8.829	10.748,10.8012	-	-	-	12.6337,12.6877	12.7697,12.8245	8.38,8.4324	21.198,21.255	-	-	-	-	-	-	-	-	-	-	-	-	-	-	3.3855,3.4347	5.7066,5.7572	9.7296,9.7826	-	-	11.0493,11.1025	15.0129,15.0679	-	-	-	-	-	-	6.8714,6.9232	-	-	8.0262,8.0784	19.4051,19.4615	14.6795,14.7345	12.5746,12.6288	-	10.4873,10.5407	-	-	-
left hemi	Cingulum_Ant	-	-	-	-	-	-	-	-	-	5.2522,5.3024	6.1168,6.168	9.529,9.5816	5.3711,5.4215	8.5012,8.5536	-	-	11.5621,11.6159	11.0448,11.0988	-	-	-	-	-	-	-	-	-	-	-	-	-	-	-	12.8177,12.8723	-	5.2231,5.2739	-	-	-	-	-	-	-	-	-	-	-	-
left hemi	Cingulum_Mid	-	-	-	-	-	-	-	-	-	10.6239,10.6769	-	6.0724,6.1228	-	-	-	11.5621,11.6159	-	5.7351,5.7871	-	-	-	-	-	-	-	-	-	-	-	-	-	-	-	8.8035,8.8563	7.413,7.4646	7.6541,7.7061	-	-	-	-	-	-	-	-	-	-	-	-
left hemi	Cingulum_Post	-	-	-	-	-	-	-	-	-	10.7732,10.8268	-	5.0155,5.0661	-	-	-	11.0448,11.0988	5.7351,5.7871	-	-	-	-	-	8.2985,8.3511	-	-	-	-	-	-	-	-	-	-	5.6791,5.7307	-	-	-	-	-	-	-	-	-	-	-	-	-	-
left hemi	Hippocampus	7.5833,7.6351	5.7697,5.8213	7.1607,7.2123	-	-	-	-	-	-	-	6.3059,6.3573	8.0909,8.1429	-	5.332,5.3826	-	-	-	-	-	8.5805,8.6331	7.5001,7.5523	8.5408,8.5938	7.3666,7.418	7.1501,7.2023	6.5813,6.6333	7.731,7.7826	-	7.4208,7.473	5.9915,6.0415	5.7919,5.8431	-	-	-	7.0357,7.0867	-	7.9507,8.0029	11.7191,11.7729	-	10.0171,10.0705	-	-	9.2699,9.3225	-	10.6006,10.6542	5.3094,5.3604	-	7.6164,7.6688	5.9662,6.0174
left hemi	ParaHippocampal	-	-	6.4939,6.5451	-	-	-	-	7.1536,7.2052	-	-	-	-	-	6.8966,6.9484	-	-	-	-	8.5805,8.6331	-	-	11.2668,11.321	13.7723,13.8271	7.0825,7.1345	7.1508,7.2026	5.0111,5.0609	-	7.1872,7.2394	4.0775,4.1259	3.3924,3.4408	-	-	-	10.9458,11	-	6.8759,6.9273	-	-	5.668,5.7194	-	-	6.1887,6.2393	-	6.5247,6.5765	4.1342,4.184	-	-	-
left hemi	Amygdala	-	-	-	-	-	-	-	-	-	-	-	-	-	-	-	-	-	-	7.5001,7.5523	-	-	10.0618,10.1152	-	6.9553,7.0069	6.379,6.4312	8.4503,8.5029	-	-	-	-	-	-	-	-	-	4.8425,4.8935	-	-	4.2204,4.27	-	-	5.1113,5.1611	-	7.0346,7.0862	-	-	-	-
left hemi	Calcarine	-	-	8.406,8.4586	-	9.0636,9.1168	-	-	8.3641,8.4169	-	-	8.7406,8.7934	-	-	9.6957,9.7491	-	-	-	-	8.5408,8.5938	11.2668,11.321	10.0618,10.1152	-	18.5578,18.6148	10.908,10.9612	8.5502,8.6026	3.599,3.6488	-	5.9526,6.0034	-	-	-	-	-	10.2113,10.2645	-	7.7403,7.7923	9.3402,9.3934	-	16.5198,16.5752	-	-	9.6984,9.7516	-	7.8083,7.8601	9.8158,9.8688	-	-	8.5905,8.6425
left hemi	Cuneus	-	-	6.345,6.3966	-	-	-	-	-	-	-	-	-	-	-	-	-	-	8.2985,8.3511	7.3666,7.418	13.7723,13.8271	-	18.5578,18.6148	-	18.973,19.0298	4.5848,4.6356	3.068,3.117	-	7.862,7.9136	-	4.4419,4.4917	-	-	-	10.7936,10.847	-	6.3293,6.3807	-	-	9.3257,9.3787	-	-	8.1358,8.1888	-	5.4565,5.5077	-	-	-	-
left hemi	Lingual	-	-	9.8287,9.8813	-	8.421,8.473	-	-	11.3451,11.3995	-	-	7.7803,7.8325	-	-	9.7223,9.7753	3.3855,3.4347	-	-	-	7.1501,7.2023	7.0825,7.1345	6.9553,7.0069	10.908,10.9612	18.973,19.0298	-	10.8318,10.8848	6.1878,6.2386	4.0562,4.1048	11.6018,11.6556	-	6.0699,6.1197	-	-	-	6.7402,6.7918	-	7.7183,7.7703	6.975,7.0266	-	8.7729,8.8255	-	6.8016,6.8524	11.043,11.096	9.246,9.2984	7.1298,7.1818	13.2407,13.2951	-	-	-
left hemi	Occipital_Sup	-	-	9.0642,9.1164	-	6.7906,6.8424	-	9.8405,9.8937	11.1054,11.1592	-	-	10.6322,10.6854	-	-	9.8156,9.8682	5.7066,5.7572	-	-	-	6.5813,6.6333	7.1508,7.2026	6.379,6.4312	8.5502,8.6026	4.5848,4.6356	10.8318,10.8848	-	13.6785,13.7331	8.5332,8.5854	11.0405,11.0941	-	6.9796,7.0312	-	-	-	3.1747,3.2235	-	7.0668,7.1192	8.5554,8.6078	-	12.4597,12.5139	-	13.3805,13.4349	9.3867,9.4397	11.6628,11.7168	12.1403,12.1935	13.0824,13.1372	-	-	-
left hemi	Occipital_Mid	-	-	8.6169,8.6689	-	10.2337,10.2871	-	13.873,13.928	13.742,13.7968	-	-	-	-	-	10.9806,11.0334	9.7296,9.7826	-	-	-	7.731,7.7826	5.0111,5.0609	8.4503,8.5029	3.599,3.6488	3.068,3.117	6.1878,6.2386	13.6785,13.7331	-	11.2057,11.2595	13.5126,13.5672	-	12.9467,13.0015	8.427,8.4792	-	2.9165,2.9653	6.7842,6.8352	-	10.8912,10.9454	11.8054,11.8596	-	14.7289,14.7837	-	12.8786,12.9334	10.9498,11.0032	12.2388,12.2938	9.4312,9.4842	12.2841,12.3387	-	-	-
left hemi	Occipital_Inf	-	-	-	-	-	-	-	4.0932,4.143	-	-	-	-	-	-	-	-	-	-	-	-	-	-	-	4.0562,4.1048	8.5332,8.5854	11.2057,11.2595	-	9.3365,9.3895	-	-	-	-	-	-	-	-	-	-	-	-	-	3.9508,4.0012	4.7623,4.8127	4.2062,4.2554	5.6387,5.6897	-	-	-
left hemi	Fusiform	-	7.1309,7.1831	6.7338,6.7852	-	7.0842,7.1362	-	5.1897,5.2403	6.0738,6.1248	-	-	-	-	-	7.9501,8.0023	-	-	-	-	7.4208,7.473	7.1872,7.2394	-	5.9526,6.0034	7.862,7.9136	11.6018,11.6556	11.0405,11.0941	13.5126,13.5672	9.3365,9.3895	-	-	9.3797,9.4327	-	-	-	9.275,9.3274	-	9.996,10.0492	8.1606,8.2126	-	8.1754,8.2276	-	6.1548,6.2064	9.2632,9.3164	6.7559,6.8077	5.1947,5.2457	10.6316,10.685	-	-	-
left hemi	Postcentral	19.7209,19.7785	6.9687,7.0203	-	8.6686,8.7208	-	8.5358,8.5886	11.3477,11.4009	-	9.5651,9.6177	9.6198,9.673	-	13.1123,13.1661	-	-	11.0493,11.1025	-	-	-	5.9915,6.0415	4.0775,4.1259	-	-	-	-	-	-	-	-	-	11.1604,11.2148	16.7189,16.7751	10.9395,10.9931	6.6036,6.6552	3.164,3.2124	2.7011,2.7497	8.4009,8.4535	15.5925,15.6477	6.5289,6.5805	7.022,7.0736	-	13.3762,13.431	-	12.6256,12.6794	-	11.3407,11.3943	-	-	-
left hemi	Parietal_Sup	7.7727,7.8245	9.9351,9.9885	6.0889,6.1399	-	-	-	12.3091,12.3631	7.6483,7.7001	-	6.9971,7.0491	-	11.9642,12.018	-	-	15.0129,15.0679	-	-	-	5.7919,5.8431	3.3924,3.4408	-	-	4.4419,4.4917	6.0699,6.1197	6.9796,7.0312	12.9467,13.0015	-	9.3797,9.4327	11.1604,11.2148	-	14.776,14.8312	-	12.4929,12.5473	5.2552,5.3054	-	10.9517,11.0053	13.5772,13.6324	7.528,7.58	13.6509,13.7059	-	12.3913,12.4459	8.8369,8.8895	16.834,16.8896	-	13.2979,13.3525	-	-	-
left hemi	Parietal_Inf	15.1321,15.1875	-	-	-	-	-	-	-	12.1849,12.2395	-	-	-	-	-	-	-	-	-	-	-	-	-	-	-	-	8.427,8.4792	-	-	16.7189,16.7751	14.776,14.8312	-	9.6893,9.7425	4.5471,4.5975	-	-	-	7.9767,8.0287	-	-	-	6.2915,6.3427	-	9.1979,9.2507	-	11.5915,11.6449	-	-	-
left hemi	SupraMarginal	-	-	-	-	-	-	-	-	11.0017,11.0551	-	-	-	-	-	-	-	-	-	-	-	-	-	-	-	-	-	-	-	10.9395,10.9931	-	9.6893,9.7425	-	-	-	-	-	-	-	-	-	16.0515,16.1073	-	10.6024,10.655	-	-	-	-	-
left hemi	Angular	14.6176,14.6722	-	-	-	-	-	-	-	-	-	-	-	-	-	-	-	-	-	-	-	-	-	-	-	-	2.9165,2.9653	-	-	6.6036,6.6552	12.4929,12.5473	4.5471,4.5975	-	-	-	-	-	-	-	-	-	-	-	11.6165,11.6701	-	10.4341,10.4869	-	-	-
left hemi	Precuneus	-	9.4236,9.4766	5.3363,5.3869	-	-	-	-	-	-	14.4861,14.5411	6.8743,6.9257	14.2991,14.3545	-	7.0131,7.0647	-	12.8177,12.8723	8.8035,8.8563	5.6791,5.7307	7.0357,7.0867	10.9458,11	-	10.2113,10.2645	10.7936,10.847	6.7402,6.7918	3.1747,3.2235	6.7842,6.8352	-	9.275,9.3274	3.164,3.2124	5.2552,5.3054	-	-	-	-	8.7889,8.8413	9.7703,9.8241	11.3449,11.3987	-	13.7677,13.8221	-	-	6.3508,6.4026	-	7.9252,7.977	-	-	4.5309,4.5811	-
left hemi	Paracentralobule	6.5472,6.5982	4.9002,4.9508	-	-	-	-	-	-	-	6.3046,6.357	-	-	-	-	-	-	7.413,7.4646	-	-	-	-	-	-	-	-	-	-	-	2.7011,2.7497	-	-	-	-	8.7889,8.8413	-	13.4541,13.5089	-	-	14.0835,14.1387	-	-	-	-	-	-	7.6937,7.7459	1.867,1.9152	-
left hemi	Caudate	7.5264,7.5784	9.8495,9.9031	12.2528,12.307	-	-	-	-	-	-	8.5092,8.5612	3.6729,3.7225	7.2987,7.3505	10.395,10.4488	13.9001,13.9551	-	5.2231,5.2739	7.6541,7.7061	-	7.9507,8.0029	6.8759,6.9273	4.8425,4.8935	7.7403,7.7923	6.3293,6.3807	7.7183,7.7703	7.0668,7.1192	10.8912,10.9454	-	9.996,10.0492	8.4009,8.4535	10.9517,11.0053	-	-	-	9.7703,9.8241	13.4541,13.5089	-	4.0559,4.1061	-	13.8773,13.9311	-	-	10.5708,10.625	-	8.4952,8.5474	3.3413,3.3915	5.8647,5.9163	4.3551,4.4059	4.6674,4.718
left hemi	Putamen	15.4371,15.4929	12.7182,12.7726	9.4954,9.5488	-	15.6102,15.666	10.9456,10.9994	17.6339,17.6903	16.4348,16.4914	8.7908,8.843	17.0982,17.1546	-	17.4406,17.4966	-	8.5428,8.5958	6.8714,6.9232	-	-	-	11.7191,11.7729	-	-	9.3402,9.3934	-	6.975,7.0266	8.5554,8.6078	11.8054,11.8596	-	8.1606,8.2126	15.5925,15.6477	13.5772,13.6324	7.9767,8.0287	-	-	11.3449,11.3987	-	4.0559,4.1061	-	-	6.9131,6.9639	-	10.1612,10.2138	4.2565,4.3071	13.5415,13.5959	7.0539,7.1051	15.4995,15.5547	-	4.862,4.9132	-
left hemi	Pallidum	12.3788,12.4332	13.7635,13.8183	8.2064,8.2592	-	-	-	-	-	-	17.9587,18.0149	-	14.9354,14.9906	-	-	-	-	-	-	-	-	-	-	-	-	-	-	-	-	6.5289,6.5805	7.528,7.58	-	-	-	-	-	-	-	-	9.5526,9.6052	-	-	-	-	-	-	-	-	-
left hemi	Thalamus	11.5363,11.5901	12.6383,12.6933	12.3956,12.4496	-	-	-	-	-	-	17.9242,17.9806	6.2425,6.2941	10.886,10.9394	9.7238,9.7766	7.5563,7.6079	-	-	-	-	10.0171,10.0705	5.668,5.7194	4.2204,4.27	16.5198,16.5752	9.3257,9.3787	8.7729,8.8255	12.4597,12.5139	14.7289,14.7837	-	8.1754,8.2276	7.022,7.0736	13.6509,13.7059	-	-	-	13.7677,13.8221	14.0835,14.1387	13.8773,13.9311	6.9131,6.9639	9.5526,9.6052	-	-	-	9.9595,10.0129	-	8.9486,9.001	6.2012,6.253	-	5.8267,5.8771	4.3657,4.4157
left hemi	Heschl	-	-	-	-	-	-	-	-	8.647,8.6998	-	-	-	-	-	8.0262,8.0784	-	-	-	-	-	-	-	-	-	-	-	-	-	-	-	-	-	-	-	-	-	-	-	-	-	7.6714,7.723	-	-	-	-	-	-	-
left hemi	Temporal_Sup	-	-	-	-	-	7.2293,7.2811	10.7025,10.7561	8.2049,8.2571	16.5945,16.6507	-	-	-	-	-	19.4051,19.4615	-	-	-	-	-	-	-	-	6.8016,6.8524	13.3805,13.4349	12.8786,12.9334	-	6.1548,6.2064	13.3762,13.431	12.3913,12.4459	6.2915,6.3427	16.0515,16.1073	-	-	-	-	10.1612,10.2138	-	-	7.6714,7.723	-	7.477,7.5292	17.0847,17.1403	-	6.1334,6.1844	-	-	-
left hemi	Temporal_Pole_Sup	-	-	12.2157,12.2699	-	12.1034,12.157	-	19.828,19.8846	20.9098,20.9664	6.6862,6.7372	-	11.7792,11.8334	-	-	12.7648,12.8196	14.6795,14.7345	-	-	-	9.2699,9.3225	6.1887,6.2393	5.1113,5.1611	9.6984,9.7516	8.1358,8.1888	11.043,11.096	9.3867,9.4397	10.9498,11.0032	3.9508,4.0012	9.2632,9.3164	-	8.8369,8.8895	-	-	-	6.3508,6.4026	-	10.5708,10.625	4.2565,4.3071	-	9.9595,10.0129	-	7.477,7.5292	-	7.3996,7.4514	6.4963,6.5475	6.1608,6.212	-	-	-
left hemi	Temporal_Mid	16.9249,16.9805	-	-	-	-	11.9861,12.0397	8.042,8.0936	7.0055,7.0569	11.6001,11.6543	-	-	-	-	-	12.5746,12.6288	-	-	-	-	-	-	-	-	9.246,9.2984	11.6628,11.7168	12.2388,12.2938	4.7623,4.8127	6.7559,6.8077	12.6256,12.6794	16.834,16.8896	9.1979,9.2507	10.6024,10.655	11.6165,11.6701	-	-	-	13.5415,13.5959	-	-	-	17.0847,17.1403	7.3996,7.4514	-	7.0244,7.0764	7.2935,7.3453	-	-	-
left hemi	Temporal_Pole_Mid	-	-	7.6406,7.6928	-	-	-	-	5.2886,5.3388	-	-	7.9951,8.0477	-	-	10.0928,10.145	-	-	-	-	10.6006,10.6542	6.5247,6.5765	7.0346,7.0862	7.8083,7.8601	5.4565,5.5077	7.1298,7.1818	12.1403,12.1935	9.4312,9.4842	4.2062,4.2554	5.1947,5.2457	-	-	-	-	-	7.9252,7.977	-	8.4952,8.5474	7.0539,7.1051	-	8.9486,9.001	-	-	6.4963,6.5475	7.0244,7.0764	-	6.4474,6.4988	-	-	-
left hemi	Temporal_Inf	19.5623,19.6183	7.1273,7.1795	4.7304,4.78	-	-	11.9532,12.007	9.264,9.317	5.9434,5.994	12.1514,12.2058	-	-	-	-	-	10.4873,10.5407	-	-	-	5.3094,5.3604	4.1342,4.184	-	9.8158,9.8688	-	13.2407,13.2951	13.0824,13.1372	12.2841,12.3387	5.6387,5.6897	10.6316,10.685	11.3407,11.3943	13.2979,13.3525	11.5915,11.6449	-	10.4341,10.4869	-	-	3.3413,3.3915	15.4995,15.5547	-	6.2012,6.253	-	6.1334,6.1844	6.1608,6.212	7.2935,7.3453	6.4474,6.4988	-	-	-	-
right hemi	Precentral	10.0105,10.0637	4.9374,4.9878	-	-	-	-	-	-	-	4.344,4.3926	-	-	-	-	-	-	-	-	-	-	-	-	-	-	-	-	-	-	-	-	-	-	-	-	7.6937,7.7459	5.8647,5.9163	-	-	-	-	-	-	-	-	-	-	11.2851,11.3389	-
right hemi	Frontal_Sup	5.5994,5.651	13.5763,13.6309	-	-	-	-	-	-	-	8.8179,8.8709	-	8.6937,8.7467	3.6198,3.6684	-	-	-	-	-	7.6164,7.6688	-	-	-	-	-	-	-	-	-	-	-	-	-	-	4.5309,4.5811	1.867,1.9152	4.3551,4.4059	4.862,4.9132	-	5.8267,5.8771	-	-	-	-	-	-	11.2851,11.3389	-	4.6154,4.665
right hemi	Frontal_Sup_Orb	-	-	-	-	-	-	-	-	-	-	-	5.1369,5.1865	3.5369,3.5871	4.8584,4.9092	-	-	-	-	5.9662,6.0174	-	-	8.5905,8.6425	-	-	-	-	-	-	-	-	-	-	-	-	-	4.6674,4.718	-	-	4.3657,4.4157	-	-	-	-	-	-	-	4.6154,4.665	-
right hemi	Frontal_Mid	-	-	-	-	-	-	-	-	-	-	-	-	-	-	-	-	-	-	-	-	-	-	-	-	-	-	-	-	-	-	-	-	-	-	-	-	-	-	-	-	-	-	-	-	-	13.5137,13.5679	23.1033,23.1609	-
right hemi	Frontal_Mid_Orb	-	-	-	-	-	-	-	-	-	-	-	-	-	-	-	-	-	-	-	-	-	-	-	-	-	-	-	-	-	-	-	-	-	-	-	-	-	-	-	-	-	-	-	-	-	-	8.9786,9.031	10.5035,10.5569
right hemi	Frontal_Inf_Oper	-	-	-	-	-	-	-	-	-	-	-	-	-	-	-	-	-	-	-	-	-	-	-	-	-	-	-	-	-	-	-	-	-	-	-	-	-	-	-	-	-	-	-	-	-	13.3515,13.4061	10.5231,10.5763	-
right hemi	Frontal_Inf_Tri	-	-	-	-	-	-	-	-	-	-	-	-	-	-	-	-	-	-	-	-	-	-	-	-	-	-	-	-	-	-	-	-	-	-	-	-	-	-	-	-	-	-	-	-	-	9.0884,9.1408	13.5842,13.639	-
right hemi	Frontal_Inf_Orb	-	-	-	-	-	-	-	-	-	-	-	-	-	-	-	-	-	-	-	-	-	-	-	-	-	-	-	-	-	-	-	-	-	-	-	-	-	-	-	-	-	-	-	-	-	-	12.4499,12.5045	11.3316,11.3858
right hemi	Rolandic_Oper	-	-	-	-	-	-	-	-	-	-	-	-	-	-	-	-	-	-	-	-	-	-	-	-	-	-	-	-	-	-	-	-	-	-	-	-	-	-	-	-	-	-	-	-	-	6.1169,6.1673	11.0551,11.1091	-
right hemi	Supp_Motor_Area	2.6704,2.7196	5.9501,6.0013	-	-	-	-	-	-	-	26.8059,26.8641	-	6.1423,6.1929	-	-	-	-	4.5553,4.6043	-	-	-	-	-	-	-	-	-	-	-	-	-	-	-	-	4.7663,4.8163	8.8553,8.9079	3.367,3.417	-	-	8.103,8.1548	-	-	-	-	-	-	4.9635,5.0139	2.1006,2.1486	-
right hemi	Olfactory	-	-	-	-	-	-	-	-	-	-	-	-	-	3.5745,3.6239	-	3.9301,3.9795	-	-	-	-	-	-	-	-	-	-	-	-	-	-	-	-	-	-	-	4.169,4.2192	-	-	-	-	-	-	-	-	-	-	-	-
right hemi	Frontal_Sup_Medial	-	6.0638,6.116	-	-	-	-	-	-	-	8.7956,8.8478	-	21.9406,21.9976	5.9031,5.9543	-	-	4.6145,4.6643	3.9369,3.9863	5.7559,5.8069	-	-	-	-	-	-	-	-	-	-	-	-	-	-	-	1.465,1.5124	-	7.1373,7.1893	-	-	9.2414,9.2944	-	-	-	-	-	-	10.5172,10.5712	6.7044,6.756	-
right hemi	Frontal_Med_Orb	-	-	5.1334,5.1842	-	-	-	-	-	-	-	-	5.4454,5.4958	12.8554,12.9094	8.8748,8.928	-	3.0738,3.123	-	-	-	-	-	-	-	-	-	-	-	-	-	-	-	-	-	-	-	6.9462,6.9972	-	-	-	-	-	-	-	-	-	-	-	-
right hemi	Rectus	-	-	-	-	-	-	-	-	-	-	-	-	9.0694,9.1222	15.5802,15.6352	-	-	-	-	-	-	-	-	-	-	-	-	-	-	-	-	-	-	-	-	-	6.6544,6.7052	-	-	-	-	-	-	-	-	-	-	-	5.4391,5.4893
right hemi	Insula	-	-	-	-	-	-	-	-	-	-	-	-	-	-	-	-	-	-	-	-	-	-	-	-	-	-	-	-	-	-	-	-	-	-	-	-	-	-	-	-	-	-	-	-	-	-	8.8711,8.9235	-
right hemi	Cingulum_Ant	-	-	-	-	-	-	-	-	-	3.9167,3.9657	6.4586,6.5102	7.4188,7.4708	5.8405,5.8911	-	-	9.4201,9.4727	7.0919,7.1427	9.6554,9.708	-	-	-	-	-	-	-	-	-	-	-	-	-	-	-	6.7131,6.7639	-	4.0859,4.1359	-	-	-	-	-	-	-	-	-	-	2.6435,2.6909	-
right hemi	Cingulum_Mid	-	-	-	-	-	-	-	-	-	7.2804,7.3314	-	5.5246,5.5762	-	-	-	5.4131,5.4645	10.6057,10.6593	8.4965,8.5483	-	-	-	-	-	-	-	-	-	-	-	-	-	-	-	7.0965,7.1481	6.2978,6.3496	8.0655,8.1179	-	-	-	-	-	-	-	-	-	-	4.0084,4.0574	-
right hemi	Cingulum_Post	-	-	-	-	-	-	-	-	-	-	-	-	-	-	-	7.7471,7.7991	8.2565,8.3083	5.2084,5.2588	-	-	-	-	4.1412,4.1898	-	-	-	-	-	-	-	-	-	-	2.5833,2.6327	-	-	-	-	-	-	-	-	-	-	-	-	-	-
right hemi	Hippocampus	-	5.8854,5.9358	10.5458,10.599	-	-	-	-	-	-	-	4.2983,4.3481	-	-	7.1215,7.1731	-	-	-	8.4546,8.507	13.5494,13.6036	6.9975,7.0491	-	10.0554,10.1084	6.1666,6.218	8.3115,8.3639	6.496,6.5464	-	-	5.8158,5.8664	-	-	-	-	-	6.9735,7.0249	-	8.654,8.7064	7.9019,7.9539	-	9.4301,9.4833	-	-	4.7178,4.7686	-	7.8902,7.9422	-	-	4.9994,5.0502	7.7376,7.7896
right hemi	ParaHippocampal	-	-	-	-	-	-	-	-	-	-	-	-	-	-	-	-	-	-	7.6186,7.6704	-	-	7.1509,7.2023	5.6874,5.7384	7.1337,7.1851	-	-	-	-	-	-	-	-	-	7.7002,7.753	-	5.3334,5.3836	-	-	5.9572,6.0076	-	-	-	-	-	-	-	-	6.0571,6.1083
right hemi	Amygdala	-	-	-	-	-	-	-	-	-	-	-	-	-	-	-	-	-	-	-	-	-	-	-	-	-	-	-	-	-	-	-	-	-	-	-	-	-	-	-	-	-	-	-	-	-	-	-	-
right hemi	Calcarine	-	-	-	-	-	-	-	-	-	-	-	-	-	-	-	-	-	-	5.245,5.2954	-	-	15.8022,15.858	7.1645,7.2169	13.2989,13.3539	6.6524,6.704	-	-	-	-	-	-	-	-	6.7195,6.7709	-	6.7948,6.8456	-	-	-	-	-	-	-	-	-	-	-	9.8163,9.8691
right hemi	Cuneus	-	-	-	-	-	-	-	-	-	-	-	-	-	-	-	-	-	2.8172,2.8656	1.9665,2.0153	-	-	7.4113,7.4635	17.122,17.1786	10.0479,10.1011	12.2957,12.3495	-	-	-	-	-	-	-	-	10.7294,10.7828	-	-	-	-	6.836,6.8872	-	-	-	-	-	-	-	-	-
right hemi	Lingual	-	-	-	-	-	-	-	-	-	-	-	-	-	-	-	-	-	-	5.2932,5.3436	7.2616,7.3132	-	15.1872,15.2428	5.3087,5.3607	14.4846,14.54	5.6621,5.7125	-	-	-	-	-	-	-	-	4.9909,5.0407	-	5.28,5.3308	-	-	8.8852,8.938	-	-	-	-	-	-	7.9336,7.9856	9.6844,9.7378	13.0447,13.0991
right hemi	Occipital_Sup	-	-	-	-	-	-	-	-	-	-	-	-	-	-	-	-	-	-	3.6072,3.6572	-	-	5.757,5.8076	7.7099,7.7611	7.3816,7.4332	17.5722,17.6286	-	-	-	-	-	-	-	-	3.6583,3.7073	-	-	-	-	7.1478,7.1988	-	-	-	-	-	-	-	-	6.9442,6.996
right hemi	Occipital_Mid	-	-	-	-	-	-	-	-	-	-	-	-	-	-	-	-	-	-	-	-	-	-	-	-	-	-	-	-	-	-	-	-	-	-	-	-	-	-	-	-	-	-	-	-	-	-	-	6.9935,7.0451
right hemi	Occipital_Inf	-	-	-	-	-	-	-	-	-	-	-	-	-	-	-	-	-	-	-	-	-	-	-	-	-	-	-	-	-	-	-	-	-	-	-	-	-	-	-	-	-	-	-	-	-	-	-	-
right hemi	Fusiform	-	-	-	-	-	-	-	-	-	-	-	-	-	-	-	-	-	-	3.5057,3.5549	-	-	4.1304,4.1806	3.3565,3.4061	7.2335,7.2855	-	-	-	-	-	-	-	-	-	4.851,4.9014	-	4.8054,4.8554	-	-	4.1414,4.191	-	-	-	-	-	-	-	-	10.461,10.514
right hemi	Postcentral	-	-	-	-	-	-	-	-	-	-	-	-	-	-	-	-	-	-	-	-	-	-	-	-	-	-	-	-	-	-	-	-	-	8.7037,8.7561	-	-	-	-	-	-	-	-	-	-	-	19.6853,19.7421	8.6594,8.7122	-
right hemi	Parietal_Sup	-	-	-	-	-	-	-	-	-	-	-	-	-	-	-	-	-	-	-	-	-	-	-	-	-	-	-	-	-	-	-	-	-	6.3173,6.3685	-	-	-	-	6.0108,6.0618	-	-	-	-	-	-	12.2786,12.3328	9.6126,9.6654	8.5923,8.6445
right hemi	Parietal_Inf	-	-	-	-	-	-	-	-	-	-	-	-	-	-	-	-	-	-	-	-	-	-	-	-	-	-	-	-	-	-	-	-	-	-	-	-	-	-	-	-	-	-	-	-	-	12.2426,12.2966	-	-
right hemi	SupraMarginal	-	-	-	-	-	-	-	-	-	-	-	-	-	-	-	-	-	-	-	-	-	-	-	-	-	-	-	-	-	-	-	-	-	-	-	-	-	-	-	-	-	-	-	-	-	13.2329,13.2875	-	-
right hemi	Angular	-	-	-	-	-	-	-	-	-	-	-	-	-	-	-	-	-	-	-	-	-	-	-	-	-	-	-	-	-	-	-	-	-	-	-	-	-	-	-	-	-	-	-	-	-	16.8046,16.8604	-	-
right hemi	Precuneus	-	-	-	-	-	-	-	-	-	4.424,4.474	6.7158,6.767	6.3328,6.3842	-	-	-	6.9002,6.9524	8.5238,8.5766	5.3277,5.3785	7.0277,7.0793	6.6136,6.6648	-	6.6924,6.7436	9.6424,9.695	7.0354,7.0868	4.2385,4.2871	-	-	-	-	7.3434,7.395	-	-	-	29.4843,29.5429	7.5432,7.5944	5.455,5.506	-	-	3.8041,3.8539	-	-	-	-	-	-	-	6.9633,7.0149	9.8562,9.9094
right hemi	Paracentralobule	-	-	-	-	-	-	-	-	-	4.3768,4.4258	-	-	-	-	-	-	3.8394,3.8896	-	-	-	-	-	-	-	-	-	-	-	-	-	-	-	-	6.8118,6.8632	14.6374,14.6928	-	-	-	-	-	-	-	-	-	-	3.7685,3.8185	-	-
right hemi	Caudate	-	6.7724,6.8246	8.0804,8.1328	-	-	-	-	-	-	6.3765,6.4283	6.9953,7.0463	6.6084,6.6604	3.7437,3.7929	5.9266,5.9772	-	2.136,2.1846	8.5515,8.6043	-	6.5367,6.5877	4.9617,5.0123	7.5393,7.5903	8.5773,8.6293	6.6148,6.6668	6.6982,6.7498	6.3251,6.3759	-	-	5.7144,5.7656	-	7.2053,7.2569	-	-	-	3.2465,3.2963	2.389,2.4366	12.6457,12.7001	11.3504,11.4044	-	6.7782,6.8298	-	-	6.7643,6.8161	-	6,6.0508	-	10.5825,10.6359	9.3002,9.3534	10.5397,10.5935
right hemi	Putamen	-	-	-	-	-	-	-	-	-	-	-	-	-	-	-	-	-	-	4.8504,4.9008	-	-	-	-	-	-	-	-	-	-	-	-	-	-	-	-	6.639,6.6914	9.4967,9.5499	-	7.5444,7.5968	-	-	-	-	-	-	14.0024,14.0578	20.8306,20.8872	15.4959,15.5513
right hemi	Pallidum	-	-	-	-	-	-	-	-	-	-	-	-	-	-	-	-	-	-	-	-	-	-	-	-	-	-	-	-	-	-	-	-	-	-	-	7.3937,7.4459	-	-	7.6128,7.6654	-	-	-	-	-	-	14.1151,14.1701	15.6435,15.6987	10.9712,11.0248
right hemi	Thalamus	-	4.7777,4.8287	7.3666,7.418	-	-	-	-	-	-	6.4179,6.4693	-	4.6113,4.6617	-	-	-	-	-	-	7.8133,7.8651	5.3392,5.389	-	7.7086,7.7606	4.4867,4.5363	3.7649,3.8143	6.0341,6.0843	-	-	4.425,4.475	-	5.6111,5.6621	-	-	-	1.9621,2.0105	-	10.5176,10.5712	8.1492,8.2016	-	18.8557,18.9125	-	-	-	-	5.3223,5.3719	-	13.458,13.513	13.4384,13.4928	13.0391,13.0939
right hemi	Heschl	-	-	-	-	-	-	-	-	-	-	-	-	-	-	-	-	-	-	-	-	-	-	-	-	-	-	-	-	-	-	-	-	-	-	-	-	-	-	-	-	-	-	-	-	-	-	-	-
right hemi	Temporal_Sup	-	-	-	-	-	-	-	-	-	-	-	-	-	-	-	-	-	-	-	-	-	-	-	-	-	-	-	-	-	-	-	-	-	-	-	-	-	-	-	-	-	-	-	-	-	-	-	-
right hemi	Temporal_Pole_Sup	-	-	-	-	-	-	-	-	-	-	-	-	-	-	-	-	-	-	-	-	-	-	-	-	-	-	-	-	-	-	-	-	-	-	-	-	-	-	-	-	-	-	-	-	-	-	-	15.6446,15.6996
right hemi	Temporal_Mid	-	-	-	-	-	-	-	-	-	-	-	-	-	-	-	-	-	-	-	-	-	-	-	-	-	-	-	-	-	-	-	-	-	-	-	-	-	-	-	-	-	-	-	-	-	19.7383,19.7947	-	-
right hemi	Temporal_Pole_Mid	-	-	-	-	-	-	-	-	-	-	-	-	-	-	-	-	-	-	5.3237,5.3747	-	-	-	-	6.0767,6.1277	-	-	-	-	-	-	-	-	-	-	-	8.631,8.6832	-	-	6.1854,6.2364	-	-	-	-	-	-	-	-	8.2943,8.3469
right hemi	Temporal_Inf	-	-	-	-	-	-	-	-	-	-	-	-	-	-	-	-	-	-	-	-	-	-	-	-	-	-	-	-	-	-	-	-	-	-	-	-	-	-	-	-	-	-	-	-	-	-	9.7931,9.8459	7.7986,7.8506
[truncated: 42 more columns]

## Sheet: SupTab7
Supplementary Table 7. Intraclass correlation coefficients from reliability analysis of node-level connectivities
Hemi	Region	ICC
left hemi	Precentral	0.886518
left hemi	Frontal_Sup	0.818465
left hemi	Frontal_Sup_Orb	0.621911
left hemi	Frontal_Mid	0.925161
left hemi	Frontal_Mid_Orb	0.734982
left hemi	Frontal_Inf_Oper	0.850424
left hemi	Frontal_Inf_Tri	0.877729
left hemi	Frontal_Inf_Orb	0.816422
left hemi	Rolandic_Oper	0.836546
left hemi	Supp_Motor_Area	0.921276
left hemi	Olfactory	0.585519
left hemi	Frontal_Sup_Medial	0.891345
left hemi	Frontal_Med_Orb	0.773994
left hemi	Rectus	0.736757
left hemi	Insula	0.719366
left hemi	Cingulum_Ant	0.747619
left hemi	Cingulum_Mid	0.755064
left hemi	Cingulum_Post	0.688954
left hemi	Hippocampus	0.657475
left hemi	ParaHippocampal	0.660053
left hemi	Amygdala	0.453955
left hemi	Calcarine	0.846396
left hemi	Cuneus	0.845302
left hemi	Lingual	0.806648
left hemi	Occipital_Sup	0.848626
left hemi	Occipital_Mid	0.878914
left hemi	Occipital_Inf	0.792283
left hemi	Fusiform	0.754053
left hemi	Postcentral	0.871624
left hemi	Parietal_Sup	0.844102
left hemi	Parietal_Inf	0.90348
left hemi	SupraMarginal	0.876574
left hemi	Angular	0.840254
left hemi	Precuneus	0.91919
left hemi	Paracentralobule	0.888145
left hemi	Caudate	0.760832
left hemi	Putamen	0.767992
left hemi	Pallidum	0.718183
left hemi	Thalamus	0.821818
left hemi	Heschl	0.639131
left hemi	Temporal_Sup	0.839577
left hemi	Temporal_Pole_Sup	0.741414
left hemi	Temporal_Mid	0.831468
left hemi	Temporal_Pole_Mid	0.728233
left hemi	Temporal_Inf	0.833344
right hemi	Precentral	0.908635
right hemi	Frontal_Sup	0.828292
right hemi	Frontal_Sup_Orb	0.623669
right hemi	Frontal_Mid	0.921124
right hemi	Frontal_Mid_Orb	0.77834
right hemi	Frontal_Inf_Oper	0.893368
right hemi	Frontal_Inf_Tri	0.85378
right hemi	Frontal_Inf_Orb	0.839257
right hemi	Rolandic_Oper	0.874914
right hemi	Supp_Motor_Area	0.901855
right hemi	Olfactory	0.547799
right hemi	Frontal_Sup_Medial	0.896216
right hemi	Frontal_Med_Orb	0.805196
right hemi	Rectus	0.758771
right hemi	Insula	0.727333
right hemi	Cingulum_Ant	0.791878
right hemi	Cingulum_Mid	0.812821
right hemi	Cingulum_Post	0.64916
right hemi	Hippocampus	0.719532
right hemi	ParaHippocampal	0.670333
right hemi	Amygdala	0.507591
right hemi	Calcarine	0.855054
right hemi	Cuneus	0.860691
right hemi	Lingual	0.812519
right hemi	Occipital_Sup	0.852464
right hemi	Occipital_Mid	0.897672
right hemi	Occipital_Inf	0.835959
right hemi	Fusiform	0.792352
right hemi	Postcentral	0.88376
right hemi	Parietal_Sup	0.879476
right hemi	Parietal_Inf	0.896593
right hemi	SupraMarginal	0.897219
right hemi	Angular	0.87945
right hemi	Precuneus	0.89311
right hemi	Paracentralobule	0.871676
right hemi	Caudate	0.738334
right hemi	Putamen	0.734222
right hemi	Pallidum	0.64029
right hemi	Thalamus	0.824784
right hemi	Heschl	0.646815
right hemi	Temporal_Sup	0.852834
right hemi	Temporal_Pole_Sup	0.792433
right hemi	Temporal_Mid	0.900357
right hemi	Temporal_Pole_Mid	0.791604
right hemi	Temporal_Inf	0.826686

## Sheet: SupTab8
Supplementary Table 8. Intraclass correlation coefficients from reliability analysis for edge-level connectivity.
		left hemi	left hemi	left hemi	left hemi	left hemi	left hemi	left hemi	left hemi	left hemi	left hemi	left hemi	left hemi	left hemi	left hemi	left hemi	left hemi	left hemi	left hemi	left hemi	left hemi	left hemi	left hemi	left hemi	left hemi	left hemi	left hemi	left hemi	left hemi	left hemi	left hemi	left hemi	left hemi	left hemi	left hemi	left hemi	left hemi	left hemi	left hemi	left hemi	left hemi	left hemi	left hemi	left hemi	left hemi	left hemi	right hemi	right hemi	right hemi
		Precentral	Frontal_Sup	Frontal_Sup_Orb	Frontal_Mid	Frontal_Mid_Orb	Frontal_Inf_Oper	Frontal_Inf_Tri	Frontal_Inf_Orb	Rolandic_Oper	Supp_Motor_Area	Olfactory	Frontal_Sup_Medial	Frontal_Med_Orb	Rectus	Insula	Cingulum_Ant	Cingulum_Mid	Cingulum_Post	Hippocampus	ParaHippocampal	Amygdala	Calcarine	Cuneus	Lingual	Occipital_Sup	Occipital_Mid	Occipital_Inf	Fusiform	Postcentral	Parietal_Sup	Parietal_Inf	SupraMarginal	Angular	Precuneus	Paracentralobule	Caudate	Putamen	Pallidum	Thalamus	Heschl	Temporal_Sup	Temporal_Pole_Sup	Temporal_Mid	Temporal_Pole_Mid	Temporal_Inf	Precentral	Frontal_Sup	Frontal_Sup_Orb
left hemi	Precentral	-	0.859239	-	0.927465	-	0.835181	0.864969	-	0.688685	0.656994	-	0.604976	-	-	0.633898	-	-	-	0.282127	-	-	-	-	-	-	-	-	-	0.889386	0.763996	0.897495	-	0.754947	-	0.718235	0.668247	0.829034	0.582549	0.718495	-	-	-	0.783518	-	0.803104	0.717733	0.614737	-
left hemi	Frontal_Sup	0.859239	-	0.638389	0.924925	0.817631	0.870399	0.863491	0.774811	-	0.648357	-	0.648899	-	-	0.685849	-	-	-	0.58985	-	-	-	-	-	-	-	-	0.54393	0.683847	0.697885	-	-	-	0.667543	0.538167	0.714297	0.814098	0.716441	0.805812	-	-	-	-	-	0.694112	0.673702	0.766037	-
left hemi	Frontal_Sup_Orb	-	0.638389	-	-	0.701818	-	-	0.698925	-	-	-	-	-	0.40159	-	-	-	-	0.463628	0.415383	-	0.591153	0.570561	0.632657	0.602616	0.581941	-	0.534687	-	0.505243	-	-	-	0.413702	-	0.590316	0.589117	0.449452	0.608464	-	-	0.680965	-	0.566041	0.473119	-	-	-
left hemi	Frontal_Mid	0.927465	0.924925	-	-	-	0.904534	0.90152	-	-	-	-	0.814169	-	-	-	-	-	-	-	-	-	-	-	-	-	-	-	-	0.836366	-	-	-	-	-	-	-	-	-	-	-	-	-	-	-	-	-	-	-
left hemi	Frontal_Mid_Orb	-	0.817631	0.701818	-	-	-	-	0.715709	-	-	-	-	-	-	-	-	-	-	-	-	-	0.540646	-	0.627599	0.618984	0.693401	-	0.577183	-	-	-	-	-	-	-	-	0.744647	-	-	-	-	0.660336	-	-	-	-	-	-
left hemi	Frontal_Inf_Oper	0.835181	0.870399	-	0.904534	-	-	0.842131	-	0.777055	-	-	-	-	-	0.742553	-	-	-	-	-	-	-	-	-	-	-	-	-	0.791928	-	-	-	-	-	-	-	0.697754	-	-	-	0.63278	-	0.643517	-	0.75787	-	-	-
left hemi	Frontal_Inf_Tri	0.864969	0.863491	-	0.90152	-	0.842131	-	0.634341	-	-	-	0.828998	-	-	0.696037	-	-	-	-	-	-	-	-	-	0.71372	0.73896	-	0.540068	0.742581	0.764975	-	-	-	-	-	-	0.775888	-	-	-	0.69659	0.838314	0.725725	-	0.66068	-	-	-
left hemi	Frontal_Inf_Orb	-	0.774811	0.698925	-	0.715709	-	0.634341	-	-	-	-	-	-	0.632075	0.673377	-	-	-	-	0.413322	-	0.702523	-	0.7096	0.718699	0.70472	0.533132	0.624489	-	0.697852	-	-	-	-	-	-	0.716818	-	-	-	0.649282	0.828217	0.671063	0.536653	0.612554	-	-	-
left hemi	Rolandic_Oper	0.688685	-	-	-	-	0.777055	-	-	-	-	-	-	-	-	0.77731	-	-	-	-	-	-	-	-	-	-	-	-	-	0.809535	-	0.803455	0.829417	-	-	-	-	0.609049	-	-	0.568367	0.777665	0.487941	0.772411	-	0.751893	-	-	-
left hemi	Supp_Motor_Area	0.656994	0.648357	-	-	-	-	-	-	-	-	-	0.649217	-	-	-	0.588016	0.778631	0.629408	-	-	-	-	-	-	-	-	-	-	0.659481	0.605997	-	-	-	0.805052	0.703503	0.448268	0.858031	0.792355	0.804394	-	-	-	-	-	-	0.670559	0.785997	-
left hemi	Olfactory	-	-	-	-	-	-	-	-	-	-	-	-	-	0.487731	-	0.585927	-	-	0.399903	-	-	0.568336	-	0.588312	0.442052	-	-	-	-	-	-	-	-	0.618689	-	0.356988	-	-	0.464463	-	-	0.622868	-	0.499132	-	-	-	-
left hemi	Frontal_Sup_Medial	0.604976	0.648899	-	0.814169	-	-	0.828998	-	-	0.649217	-	-	0.646497	-	-	0.691259	0.700415	0.675959	0.50433	-	-	-	-	-	-	-	-	-	0.666859	0.549519	-	-	-	0.774375	-	0.645488	0.818008	0.712473	0.684349	-	-	-	-	-	-	-	0.687425	0.413008
left hemi	Frontal_Med_Orb	-	-	-	-	-	-	-	-	-	-	-	0.646497	-	0.471975	-	0.473403	-	-	-	-	-	-	-	-	-	-	-	-	-	-	-	-	-	-	-	0.664437	-	-	0.542971	-	-	-	-	-	-	-	0.579801	0.473194
left hemi	Rectus	-	-	0.40159	-	-	-	-	0.632075	-	-	0.487731	-	0.471975	-	-	0.540198	-	-	0.375536	0.4939	-	0.49978	-	0.569789	0.581564	0.56662	-	0.546418	-	-	-	-	-	0.540013	-	0.704042	0.628076	-	0.591653	-	-	0.648262	-	0.577626	-	-	-	0.535204
left hemi	Insula	0.633898	0.685849	-	-	-	0.742553	0.696037	0.673377	0.77731	-	-	-	-	-	-	-	-	-	-	-	-	-	-	0.503488	0.59068	0.692323	-	-	0.748749	0.718726	-	-	-	-	-	-	0.510786	-	-	0.512837	0.758306	0.660321	0.705886	-	0.691596	-	-	-
left hemi	Cingulum_Ant	-	-	-	-	-	-	-	-	-	0.588016	0.585927	0.691259	0.473403	0.540198	-	-	0.700163	0.671783	-	-	-	-	-	-	-	-	-	-	-	-	-	-	-	0.764739	-	0.552836	-	-	-	-	-	-	-	-	-	-	-	-
left hemi	Cingulum_Mid	-	-	-	-	-	-	-	-	-	0.778631	-	0.700415	-	-	-	0.700163	-	0.640319	-	-	-	-	-	-	-	-	-	-	-	-	-	-	-	0.767497	0.704767	0.444252	-	-	-	-	-	-	-	-	-	-	-	-
left hemi	Cingulum_Post	-	-	-	-	-	-	-	-	-	0.629408	-	0.675959	-	-	-	0.671783	0.640319	-	-	-	-	-	0.624397	-	-	-	-	-	-	-	-	-	-	0.58418	-	-	-	-	-	-	-	-	-	-	-	-	-	-
left hemi	Hippocampus	0.282127	0.58985	0.463628	-	-	-	-	-	-	-	0.399903	0.50433	-	0.375536	-	-	-	-	-	0.513483	0.453208	0.534263	0.603577	0.519009	0.551762	0.593453	-	0.562554	0.281433	0.50524	-	-	-	0.618112	-	0.52768	0.469168	-	0.604327	-	-	0.582716	-	0.54539	0.594463	-	0.602419	0.554015
left hemi	ParaHippocampal	-	-	0.415383	-	-	-	-	0.413322	-	-	-	-	-	0.4939	-	-	-	-	0.513483	-	-	0.681097	0.738749	0.56378	0.522107	0.479604	-	0.539149	0.343293	0.538023	-	-	-	0.717185	-	0.440007	-	-	0.460741	-	-	0.466955	-	0.515462	0.521048	-	-	-
left hemi	Amygdala	-	-	-	-	-	-	-	-	-	-	-	-	-	-	-	-	-	-	0.453208	-	-	0.495122	-	0.474297	0.464939	0.454495	-	-	-	-	-	-	-	-	-	0.306518	-	-	0.437625	-	-	0.424638	-	0.350477	-	-	-	-
left hemi	Calcarine	-	-	0.591153	-	0.540646	-	-	0.702523	-	-	0.568336	-	-	0.49978	-	-	-	-	0.534263	0.681097	0.495122	-	0.848919	0.666154	0.704651	0.567558	-	0.547124	-	-	-	-	-	0.61661	-	0.543293	0.529807	-	0.719774	-	-	0.662405	-	0.589167	0.631014	-	-	0.397907
left hemi	Cuneus	-	-	0.570561	-	-	-	-	-	-	-	-	-	-	-	-	-	-	0.624397	0.603577	0.738749	-	0.848919	-	0.836367	0.721653	0.606058	-	0.610463	-	0.674362	-	-	-	0.729448	-	0.582254	-	-	0.679185	-	-	0.658192	-	0.523196	-	-	-	-
left hemi	Lingual	-	-	0.632657	-	0.627599	-	-	0.7096	-	-	0.588312	-	-	0.569789	0.503488	-	-	-	0.519009	0.56378	0.474297	0.666154	0.836367	-	0.648895	0.65773	0.504593	0.673674	-	0.539005	-	-	-	0.570941	-	0.562505	0.457042	-	0.648615	-	0.618155	0.703089	0.650864	0.694951	0.726418	-	-	-
left hemi	Occipital_Sup	-	-	0.602616	-	0.618984	-	0.71372	0.718699	-	-	0.442052	-	-	0.581564	0.59068	-	-	-	0.551762	0.522107	0.464939	0.704651	0.721653	0.648895	-	0.863909	0.816887	0.757159	-	0.762656	-	-	-	0.647093	-	0.64875	0.48006	-	0.71037	-	0.714603	0.702175	0.708361	0.66048	0.763022	-	-	-
left hemi	Occipital_Mid	-	-	0.581941	-	0.693401	-	0.73896	0.70472	-	-	-	-	-	0.56662	0.692323	-	-	-	0.593453	0.479604	0.454495	0.567558	0.606058	0.65773	0.863909	-	0.82767	0.776392	-	0.898606	0.817968	-	0.707579	0.697512	-	0.681105	0.587022	-	0.772412	-	0.866694	0.68629	0.856717	0.682516	0.821629	-	-	-
left hemi	Occipital_Inf	-	-	-	-	-	-	-	0.533132	-	-	-	-	-	-	-	-	-	-	-	-	-	-	-	0.504593	0.816887	0.82767	-	0.816913	-	-	-	-	-	-	-	-	-	-	-	-	-	0.640028	0.663154	0.602357	0.685574	-	-	-
left hemi	Fusiform	-	0.54393	0.534687	-	0.577183	-	0.540068	0.624489	-	-	-	-	-	0.546418	-	-	-	-	0.562554	0.539149	-	0.547124	0.610463	0.673674	0.757159	0.776392	0.816913	-	-	0.630808	-	-	-	0.551821	-	0.595526	0.502236	-	0.623224	-	0.620424	0.632499	0.662504	0.637433	0.687395	-	-	-
left hemi	Postcentral	0.889386	0.683847	-	0.836366	-	0.791928	0.742581	-	0.809535	0.659481	-	0.666859	-	-	0.748749	-	-	-	0.281433	0.343293	-	-	-	-	-	-	-	-	-	0.882443	0.897644	0.848765	0.834714	0.478024	0.520784	0.659052	0.817274	0.568342	0.65829	-	0.735903	-	0.791294	-	0.770402	-	-	-
left hemi	Parietal_Sup	0.763996	0.697885	0.505243	-	-	-	0.764975	0.697852	-	0.605997	-	0.549519	-	-	0.718726	-	-	-	0.50524	0.538023	-	-	0.674362	0.539005	0.762656	0.898606	-	0.630808	0.882443	-	0.880541	-	0.883464	0.669133	-	0.775953	0.747122	0.586742	0.748178	-	0.834449	0.676676	0.751013	-	0.82121	-	-	-
left hemi	Parietal_Inf	0.897495	-	-	-	-	-	-	-	0.803455	-	-	-	-	-	-	-	-	-	-	-	-	-	-	-	-	0.817968	-	-	0.897644	0.880541	-	0.828411	0.836103	-	-	-	0.632565	-	-	-	0.793206	-	0.814875	-	0.815933	-	-	-
left hemi	SupraMarginal	-	-	-	-	-	-	-	-	0.829417	-	-	-	-	-	-	-	-	-	-	-	-	-	-	-	-	-	-	-	0.848765	-	0.828411	-	-	-	-	-	-	-	-	-	0.837619	-	0.899767	-	-	-	-	-
left hemi	Angular	0.754947	-	-	-	-	-	-	-	-	-	-	-	-	-	-	-	-	-	-	-	-	-	-	-	-	0.707579	-	-	0.834714	0.883464	0.836103	-	-	-	-	-	-	-	-	-	-	-	0.880483	-	0.72403	-	-	-
left hemi	Precuneus	-	0.667543	0.413702	-	-	-	-	-	-	0.805052	0.618689	0.774375	-	0.540013	-	0.764739	0.767497	0.58418	0.618112	0.717185	-	0.61661	0.729448	0.570941	0.647093	0.697512	-	0.551821	0.478024	0.669133	-	-	-	-	0.747564	0.705555	0.708435	-	0.759271	-	-	0.661801	-	0.467209	-	-	0.551544	-
left hemi	Paracentralobule	0.718235	0.538167	-	-	-	-	-	-	-	0.703503	-	-	-	-	-	-	0.704767	-	-	-	-	-	-	-	-	-	-	-	0.520784	-	-	-	-	0.747564	-	0.708882	-	-	0.730878	-	-	-	-	-	-	0.808546	0.692438	-
left hemi	Caudate	0.668247	0.714297	0.590316	-	-	-	-	-	-	0.448268	0.356988	0.645488	0.664437	0.704042	-	0.552836	0.444252	-	0.52768	0.440007	0.306518	0.543293	0.582254	0.562505	0.64875	0.681105	-	0.595526	0.659052	0.775953	-	-	-	0.705555	0.708882	-	0.370085	-	0.760905	-	-	0.643042	-	0.543952	0.536847	0.498896	0.663986	0.463838
left hemi	Putamen	0.829034	0.814098	0.589117	-	0.744647	0.697754	0.775888	0.716818	0.609049	0.858031	-	0.818008	-	0.628076	0.510786	-	-	-	0.469168	-	-	0.529807	-	0.457042	0.48006	0.587022	-	0.502236	0.817274	0.747122	0.632565	-	-	0.708435	-	0.370085	-	-	0.34741	-	0.549609	0.297806	0.698603	0.48774	0.695386	-	0.611346	-
left hemi	Pallidum	0.582549	0.716441	0.449452	-	-	-	-	-	-	0.792355	-	0.712473	-	-	-	-	-	-	-	-	-	-	-	-	-	-	-	-	0.568342	0.586742	-	-	-	-	-	-	-	-	0.396703	-	-	-	-	-	-	-	-	-
left hemi	Thalamus	0.718495	0.805812	0.608464	-	-	-	-	-	-	0.804394	0.464463	0.684349	0.542971	0.591653	-	-	-	-	0.604327	0.460741	0.437625	0.719774	0.679185	0.648615	0.71037	0.772412	-	0.623224	0.65829	0.748178	-	-	-	0.759271	0.730878	0.760905	0.34741	0.396703	-	-	-	0.629675	-	0.62638	0.659252	-	0.588121	0.429695
left hemi	Heschl	-	-	-	-	-	-	-	-	0.568367	-	-	-	-	-	0.512837	-	-	-	-	-	-	-	-	-	-	-	-	-	-	-	-	-	-	-	-	-	-	-	-	-	0.628271	-	-	-	-	-	-	-
left hemi	Temporal_Sup	-	-	-	-	-	0.63278	0.69659	0.649282	0.777665	-	-	-	-	-	0.758306	-	-	-	-	-	-	-	-	0.618155	0.714603	0.866694	-	0.620424	0.735903	0.834449	0.793206	0.837619	-	-	-	-	0.549609	-	-	0.628271	-	0.607199	0.826543	-	0.687914	-	-	-
left hemi	Temporal_Pole_Sup	-	-	0.680965	-	0.660336	-	0.838314	0.828217	0.487941	-	0.622868	-	-	0.648262	0.660321	-	-	-	0.582716	0.466955	0.424638	0.662405	0.658192	0.703089	0.702175	0.68629	0.640028	0.632499	-	0.676676	-	-	-	0.661801	-	0.643042	0.297806	-	0.629675	-	0.607199	-	0.660134	0.504899	0.620603	-	-	-
left hemi	Temporal_Mid	0.783518	-	-	-	-	0.643517	0.725725	0.671063	0.772411	-	-	-	-	-	0.705886	-	-	-	-	-	-	-	-	0.650864	0.708361	0.856717	0.663154	0.662504	0.791294	0.751013	0.814875	0.899767	0.880483	-	-	-	0.698603	-	-	-	0.826543	0.660134	-	0.687898	0.763411	-	-	-
left hemi	Temporal_Pole_Mid	-	-	0.566041	-	-	-	-	0.536653	-	-	0.499132	-	-	0.577626	-	-	-	-	0.54539	0.515462	0.350477	0.589167	0.523196	0.694951	0.66048	0.682516	0.602357	0.637433	-	-	-	-	-	0.467209	-	0.543952	0.48774	-	0.62638	-	-	0.504899	0.687898	-	0.624761	-	-	-
left hemi	Temporal_Inf	0.803104	0.694112	0.473119	-	-	0.75787	0.66068	0.612554	0.751893	-	-	-	-	-	0.691596	-	-	-	0.594463	0.521048	-	0.631014	-	0.726418	0.763022	0.821629	0.685574	0.687395	0.770402	0.82121	0.815933	-	0.72403	-	-	0.536847	0.695386	-	0.659252	-	0.687914	0.620603	0.763411	0.624761	-	-	-	-
right hemi	Precentral	0.717733	0.673702	-	-	-	-	-	-	-	0.670559	-	-	-	-	-	-	-	-	-	-	-	-	-	-	-	-	-	-	-	-	-	-	-	-	0.808546	0.498896	-	-	-	-	-	-	-	-	-	-	0.871877	-
right hemi	Frontal_Sup	0.614737	0.766037	-	-	-	-	-	-	-	0.785997	-	0.687425	0.579801	-	-	-	-	-	0.602419	-	-	-	-	-	-	-	-	-	-	-	-	-	-	0.551544	0.692438	0.663986	0.611346	-	0.588121	-	-	-	-	-	-	0.871877	-	0.495356
right hemi	Frontal_Sup_Orb	-	-	-	-	-	-	-	-	-	-	-	0.413008	0.473194	0.535204	-	-	-	-	0.554015	-	-	0.397907	-	-	-	-	-	-	-	-	-	-	-	-	-	0.463838	-	-	0.429695	-	-	-	-	-	-	-	0.495356	-
right hemi	Frontal_Mid	-	-	-	-	-	-	-	-	-	-	-	-	-	-	-	-	-	-	-	-	-	-	-	-	-	-	-	-	-	-	-	-	-	-	-	-	-	-	-	-	-	-	-	-	-	0.917407	0.940399	-
right hemi	Frontal_Mid_Orb	-	-	-	-	-	-	-	-	-	-	-	-	-	-	-	-	-	-	-	-	-	-	-	-	-	-	-	-	-	-	-	-	-	-	-	-	-	-	-	-	-	-	-	-	-	-	0.818877	0.727342
right hemi	Frontal_Inf_Oper	-	-	-	-	-	-	-	-	-	-	-	-	-	-	-	-	-	-	-	-	-	-	-	-	-	-	-	-	-	-	-	-	-	-	-	-	-	-	-	-	-	-	-	-	-	0.902325	0.903232	-
right hemi	Frontal_Inf_Tri	-	-	-	-	-	-	-	-	-	-	-	-	-	-	-	-	-	-	-	-	-	-	-	-	-	-	-	-	-	-	-	-	-	-	-	-	-	-	-	-	-	-	-	-	-	0.69495	0.857406	-
right hemi	Frontal_Inf_Orb	-	-	-	-	-	-	-	-	-	-	-	-	-	-	-	-	-	-	-	-	-	-	-	-	-	-	-	-	-	-	-	-	-	-	-	-	-	-	-	-	-	-	-	-	-	-	0.787173	0.698451
right hemi	Rolandic_Oper	-	-	-	-	-	-	-	-	-	-	-	-	-	-	-	-	-	-	-	-	-	-	-	-	-	-	-	-	-	-	-	-	-	-	-	-	-	-	-	-	-	-	-	-	-	0.772845	0.862903	-
right hemi	Supp_Motor_Area	0.540669	0.7409	-	-	-	-	-	-	-	0.917816	-	0.858531	-	-	-	-	0.668304	-	-	-	-	-	-	-	-	-	-	-	-	-	-	-	-	0.708515	0.888033	0.645492	-	-	0.770473	-	-	-	-	-	-	0.648085	0.661462	-
right hemi	Olfactory	-	-	-	-	-	-	-	-	-	-	-	-	-	0.379533	-	0.497802	-	-	-	-	-	-	-	-	-	-	-	-	-	-	-	-	-	-	-	0.476722	-	-	-	-	-	-	-	-	-	-	-	-
right hemi	Frontal_Sup_Medial	-	0.609834	-	-	-	-	-	-	-	0.892767	-	0.876559	0.769908	-	-	0.64122	0.754318	0.533663	-	-	-	-	-	-	-	-	-	-	-	-	-	-	-	0.571402	-	0.568172	-	-	0.720971	-	-	-	-	-	-	0.616594	0.650428	-
right hemi	Frontal_Med_Orb	-	-	0.485861	-	-	-	-	-	-	-	-	0.723116	0.781465	0.680833	-	0.556937	-	-	-	-	-	-	-	-	-	-	-	-	-	-	-	-	-	-	-	0.592997	-	-	-	-	-	-	-	-	-	-	-	-
right hemi	Rectus	-	-	-	-	-	-	-	-	-	-	-	-	0.681554	0.720446	-	-	-	-	-	-	-	-	-	-	-	-	-	-	-	-	-	-	-	-	-	0.518036	-	-	-	-	-	-	-	-	-	-	-	0.400871
right hemi	Insula	-	-	-	-	-	-	-	-	-	-	-	-	-	-	-	-	-	-	-	-	-	-	-	-	-	-	-	-	-	-	-	-	-	-	-	-	-	-	-	-	-	-	-	-	-	-	0.542803	-
right hemi	Cingulum_Ant	-	-	-	-	-	-	-	-	-	0.583286	0.479256	0.770453	0.543581	-	-	0.693631	0.622341	0.5694	-	-	-	-	-	-	-	-	-	-	-	-	-	-	-	0.561134	-	0.463542	-	-	-	-	-	-	-	-	-	-	0.384015	-
right hemi	Cingulum_Mid	-	-	-	-	-	-	-	-	-	0.770338	-	0.777245	-	-	-	0.507155	0.668866	0.62989	-	-	-	-	-	-	-	-	-	-	-	-	-	-	-	0.697142	0.626874	0.535504	-	-	-	-	-	-	-	-	-	-	0.451021	-
right hemi	Cingulum_Post	-	-	-	-	-	-	-	-	-	-	-	-	-	-	-	0.502521	0.523602	0.516156	-	-	-	-	0.46664	-	-	-	-	-	-	-	-	-	-	0.533398	-	-	-	-	-	-	-	-	-	-	-	-	-	-
right hemi	Hippocampus	-	0.623955	0.575955	-	-	-	-	-	-	-	0.535462	-	-	0.536595	-	-	-	0.47162	0.648107	0.366883	-	0.5478	0.486318	0.492078	0.501542	-	-	0.465936	-	-	-	-	-	0.512202	-	0.559224	0.397013	-	0.551196	-	-	0.479178	-	0.433717	-	-	0.612863	0.400841
right hemi	ParaHippocampal	-	-	-	-	-	-	-	-	-	-	-	-	-	-	-	-	-	-	0.381804	-	-	0.505316	0.492922	0.448605	-	-	-	-	-	-	-	-	-	0.490171	-	0.422206	-	-	0.383376	-	-	-	-	-	-	-	-	0.496853
right hemi	Amygdala	-	-	-	-	-	-	-	-	-	-	-	-	-	-	-	-	-	-	-	-	-	-	-	-	-	-	-	-	-	-	-	-	-	-	-	-	-	-	-	-	-	-	-	-	-	-	-	-
right hemi	Calcarine	-	-	-	-	-	-	-	-	-	-	-	-	-	-	-	-	-	-	0.427063	-	-	0.823299	0.756824	0.662609	0.733376	-	-	-	-	-	-	-	-	0.488693	-	0.286958	-	-	-	-	-	-	-	-	-	-	-	0.54228
right hemi	Cuneus	-	-	-	-	-	-	-	-	-	-	-	-	-	-	-	-	-	0.490541	0.477365	-	-	0.773256	0.84678	0.683739	0.772553	-	-	-	-	-	-	-	-	0.825093	-	-	-	-	0.577201	-	-	-	-	-	-	-	-	-
right hemi	Lingual	-	-	-	-	-	-	-	-	-	-	-	-	-	-	-	-	-	-	0.461434	0.41269	-	0.799103	0.648006	0.688538	0.700983	-	-	-	-	-	-	-	-	0.536487	-	0.514976	-	-	0.626749	-	-	-	-	-	-	0.508883	0.59896	0.648398
right hemi	Occipital_Sup	-	-	-	-	-	-	-	-	-	-	-	-	-	-	-	-	-	-	0.416464	-	-	0.746068	0.763354	0.644266	0.826788	-	-	-	-	-	-	-	-	0.692609	-	-	-	-	0.541283	-	-	-	-	-	-	-	-	0.558523
right hemi	Occipital_Mid	-	-	-	-	-	-	-	-	-	-	-	-	-	-	-	-	-	-	-	-	-	-	-	-	-	-	-	-	-	-	-	-	-	-	-	-	-	-	-	-	-	-	-	-	-	-	-	0.576179
right hemi	Occipital_Inf	-	-	-	-	-	-	-	-	-	-	-	-	-	-	-	-	-	-	-	-	-	-	-	-	-	-	-	-	-	-	-	-	-	-	-	-	-	-	-	-	-	-	-	-	-	-	-	-
right hemi	Fusiform	-	-	-	-	-	-	-	-	-	-	-	-	-	-	-	-	-	-	0.359072	-	-	0.457072	0.489918	0.403279	-	-	-	-	-	-	-	-	-	0.331092	-	0.336998	-	-	0.448904	-	-	-	-	-	-	-	-	0.602001
right hemi	Postcentral	-	-	-	-	-	-	-	-	-	-	-	-	-	-	-	-	-	-	-	-	-	-	-	-	-	-	-	-	-	-	-	-	-	0.799158	-	-	-	-	-	-	-	-	-	-	-	0.899429	0.700398	-
right hemi	Parietal_Sup	-	-	-	-	-	-	-	-	-	-	-	-	-	-	-	-	-	-	-	-	-	-	-	-	-	-	-	-	-	-	-	-	-	0.734106	-	-	-	-	0.616147	-	-	-	-	-	-	0.858562	0.713795	0.478311
right hemi	Parietal_Inf	-	-	-	-	-	-	-	-	-	-	-	-	-	-	-	-	-	-	-	-	-	-	-	-	-	-	-	-	-	-	-	-	-	-	-	-	-	-	-	-	-	-	-	-	-	0.898553	-	-
right hemi	SupraMarginal	-	-	-	-	-	-	-	-	-	-	-	-	-	-	-	-	-	-	-	-	-	-	-	-	-	-	-	-	-	-	-	-	-	-	-	-	-	-	-	-	-	-	-	-	-	0.850468	-	-
right hemi	Angular	-	-	-	-	-	-	-	-	-	-	-	-	-	-	-	-	-	-	-	-	-	-	-	-	-	-	-	-	-	-	-	-	-	-	-	-	-	-	-	-	-	-	-	-	-	0.879252	-	-
right hemi	Precuneus	-	-	-	-	-	-	-	-	-	0.690944	0.469773	0.561314	-	-	-	0.546241	0.779	0.518662	0.571	0.508363	-	0.53164	0.761506	0.433495	0.723592	-	-	-	-	0.722014	-	-	-	0.922015	0.784117	0.610062	-	-	0.647594	-	-	-	-	-	-	-	0.621303	0.527397
right hemi	Paracentralobule	-	-	-	-	-	-	-	-	-	0.69384	-	-	-	-	-	-	0.638608	-	-	-	-	-	-	-	-	-	-	-	-	-	-	-	-	0.793895	0.866693	-	-	-	-	-	-	-	-	-	-	0.543182	-	-
right hemi	Caudate	-	0.698572	0.546469	-	-	-	-	-	-	0.648484	0.506258	0.608417	0.467188	0.575992	-	0.409366	0.49148	-	0.539706	0.319076	0.449569	0.541923	0.495375	0.48332	0.500287	-	-	0.422186	-	0.639108	-	-	-	0.651039	0.599195	0.730472	0.606285	-	0.585656	-	-	0.517189	-	0.468338	-	0.672261	0.68491	0.575666
right hemi	Putamen	-	-	-	-	-	-	-	-	-	-	-	-	-	-	-	-	-	-	0.392266	-	-	-	-	-	-	-	-	-	-	-	-	-	-	-	-	0.552618	0.694942	-	0.497257	-	-	-	-	-	-	0.747186	0.812422	0.652585
right hemi	Pallidum	-	-	-	-	-	-	-	-	-	-	-	-	-	-	-	-	-	-	-	-	-	-	-	-	-	-	-	-	-	-	-	-	-	-	-	0.344855	-	-	0.498723	-	-	-	-	-	-	0.627895	0.75343	0.483842
right hemi	Thalamus	-	0.663292	0.46861	-	-	-	-	-	-	0.711649	-	0.577871	-	-	-	-	-	-	0.535175	0.308294	-	0.538398	0.482979	0.465991	0.489625	-	-	0.42719	-	0.514435	-	-	-	0.608231	-	0.637792	0.510636	-	0.824951	-	-	-	-	0.551626	-	0.732656	0.743694	0.594123
right hemi	Heschl	-	-	-	-	-	-	-	-	-	-	-	-	-	-	-	-	-	-	-	-	-	-	-	-	-	-	-	-	-	-	-	-	-	-	-	-	-	-	-	-	-	-	-	-	-	-	-	-
right hemi	Temporal_Sup	-	-	-	-	-	-	-	-	-	-	-	-	-	-	-	-	-	-	-	-	-	-	-	-	-	-	-	-	-	-	-	-	-	-	-	-	-	-	-	-	-	-	-	-	-	-	-	-
right hemi	Temporal_Pole_Sup	-	-	-	-	-	-	-	-	-	-	-	-	-	-	-	-	-	-	-	-	-	-	-	-	-	-	-	-	-	-	-	-	-	-	-	-	-	-	-	-	-	-	-	-	-	-	-	0.729696
right hemi	Temporal_Mid	-	-	-	-	-	-	-	-	-	-	-	-	-	-	-	-	-	-	-	-	-	-	-	-	-	-	-	-	-	-	-	-	-	-	-	-	-	-	-	-	-	-	-	-	-	0.830649	-	-
right hemi	Temporal_Pole_Mid	-	-	-	-	-	-	-	-	-	-	-	-	-	-	-	-	-	-	0.505279	-	-	-	-	0.472318	-	-	-	-	-	-	-	-	-	-	-	0.477325	-	-	0.562585	-	-	-	-	-	-	-	-	0.603987
right hemi	Temporal_Inf	-	-	-	-	-	-	-	-	-	-	-	-	-	-	-	-	-	-	-	-	-	-	-	-	-	-	-	-	-	-	-	-	-	-	-	-	-	-	-	-	-	-	-	-	-	-	0.589338	0.501897
[truncated: 42 more columns]

## Sheet: SupTab9
Supplementary Table 9. Lead SNPs from multivariate GWAS of node-level connectivity.
No	GenomicLocus	rsID	chr	pos	p	nearest gene	effect allele	effect allele frequency	z-score	CADD	RegulomeDB	min_chr_state	func	gwascatalog
1	1	rs11580768	1	2799480	1.48e-08	RP11-740P5.3	C	0.536046	5.66407	1.597	5	5	intergenic	Balding type 1,Cortical surface area (MOSTest)
2	2	rs376683409	1	8661795	1.8e-08	RERE	AACACACACAC	0.375097	5.62982	11.71	NaN	4	intronic	NA
3	3	1:39883020_GA_G	1	39883020	2.3e-12	MACF1	GA	0.792278	7.01521	7.282	NaN	2	intronic	NA
4	4	rs61783169	1	46256327	1.21e-09	MAST2	T	0.549108	6.07868	4.212	6	5	intergenic	White matter microstructure (mode of anisotropy)
5	5	rs6658111	1	47980916	5e-48	AL356458.1	T	0.634301	14.5606	11.75	5	5	intergenic	Brain morphology (MOSTest),Brain morphology (min-P),Brain region volumes,Cortical surface area (MOSTest),Cortical surface area (... <Preview truncated at 128 characters>
6	6	rs11264338	1	155138557	5.95e-12	KRTCAP2	A	0.512325	6.88088	8.11	4	1	intergenic	NA
7	7	rs3795503	1	180905694	2.26e-11	KIAA1614	C	0.68356	6.68816	0.919	NaN	4	exonic	Estimated glomerular filtration rate,Height,Monocyte count,Platelet count,Serum alkaline phosphatase levels,White blood cell cou... <Preview truncated at 128 characters>
8	8	rs1762470	1	208423850	1.42e-13	RP11-2P2.1	C	0.450702	7.39421	0.075	NaN	5	intergenic	NA
9	9	rs1452628	1	215139887	4.12e-11	RP11-323K10.1	A	0.620417	6.59985	8.027	2	2	intergenic	Brain region volumes
10	10	rs6721975	2	5832667	7.9e-11	SOX11	T	0.236431	6.5025	15.07	4	1	upstream	Leisure sedentary behaviour (television watching),Multisite chronic pain
11	11	rs7585127	2	27179371	5.36e-22	AC013472.4	A	0.373456	9.64104	0.186	1	5	ncRNA_intronic	NA
12	12	rs2003585	2	37123383	1.04e-23	STRN	T	0.464732	10.0376	0.425	6	4	intronic	Hypertrophic cardiomyopathy (sarcomere negative),Subcortical volume (MOSTest)
13	13	rs7563432	2	48281138	4.74e-16	AC079807.4	G	0.623908	8.11791	6.181	6	14	ncRNA_intronic	NA
14	13	rs74179092	2	48791795	1.97e-08	STON1:STON1-GTF2A1L	T	0.702401	5.61502	0.783	6	5	intronic	NA
15	14	rs2717068	2	58094873	2.79e-13	VRK2	A	0.388802	7.30405	7.18	NaN	5	intergenic	Generalized epilepsy
16	15	rs2287282	2	65970775	7.88e-39	AC074391.1	C	0.395685	13.0336	1.017	6	7	ncRNA_intronic	NA
17	16	rs6724498	2	71977239	3.83e-14	DYSF	C	0.624425	7.56673	9.239	5	5	intergenic	NA
18	17	rs34910450	2	72809668	6.69e-09	EXOC6B	A	0.251544	5.79849	8.043	NaN	5	intronic	NA
19	18	rs6542443	2	119047595	1.55e-08	AC093901.1	G	0.82858	5.65599	4.073	7	5	intergenic	NA
20	19	rs1897429	2	134253643	6.16e-09	NCKAP5	G	0.580445	5.81225	3.98	7	4	intronic	NA
21	20	rs143288026	2	145664860	6.39e-13	TEX41	C	0.760899	7.19199	0.808	NaN	14	ncRNA_intronic	NA
22	21	rs1398061	2	188257985	1.62e-15	AC007319.1:CALCRL	C	0.315364	7.96718	2.533	6	5	ncRNA_intronic	NA
23	22	rs60863981	2	189940899	1.26e-08	COL5A2	G	0.975565	5.69088	3.426	5	4	intronic	NA
24	23	2:217408723_CT_C	2	217408723	1.17e-08	RPL37A	CT	0.546589	5.70471	0.013	NaN	5	intronic	NA
25	24	rs283939	3	17343995	2.94e-13	TBC1D5	T	0.34999	7.29703	2.826	5	5	intronic	NA
26	25	3:49959570_CA_C	3	49959570	6.17e-09	MON1A	CA	0.478163	5.8121	1.295	NaN	4	intronic	NA
27	26	rs13098609	3	88771862	8.38e-09	NDUFA5P5	C	0.496676	5.76068	0.844	6	5	intergenic	NA
28	27	rs12636275	3	89523038	1.56e-48	EPHA3	C	0.609634	14.6401	0.297	7	5	intronic	Brain region volumes,Subcortical volume (MOSTest)
29	28	rs62266110	3	93537923	1.06e-14	RNU6-488P	G	0.681066	7.73213	0.536	7	9	intergenic	Intelligence
30	29	rs13320037	3	104694900	3.17e-11	ALCAM	T	0.701918	6.63831	1.137	7	9	intergenic	NA
31	30	rs12695824	3	146369807	1.34e-10	PLSCR5	T	0.603978	6.42223	4.003	6	5	intergenic	NA
32	31	rs4578990	3	147066494	1.54e-08	RP11-649A16.1	A	0.246468	5.65655	1.467	6	13	ncRNA_intronic	NA
33	31	rs2279829	3	147106319	1.66e-19	ZIC4	C	0.782161	9.03349	21.8	NaN	2	UTR3	Alcohol consumption (drinks per week) (MTAG),Brain morphology (MOSTest),Brain morphology (min-P),Brain region volumes,Cortical s... <Preview truncated at 128 characters>
34	32	rs11428322	3	150196460	1.81e-10	TSC22D2	G	0.763446	6.37624	7.808	NaN	5	intergenic	NA
35	33	rs9825151	3	177335249	4.99e-19	LINC00578	T	0.401661	8.91243	0.344	6	5	ncRNA_intronic	NA
36	34	rs7616662	3	190647581	1.85e-13	GMNC	A	0.903438	7.35894	0.839	7	15	intergenic	Brain region volumes,White matter microstructure (axial diusivities),White matter microstructure (fractional anisotropy),White m... <Preview truncated at 128 characters>
37	34	3:190661299_GA_G	3	190661299	2.94e-29	GMNC	GA	0.615137	11.2289	0.171	NaN	14	intergenic	NA
38	35	rs7660883	4	87982876	9.78e-09	AFF1	C	0.622519	5.73455	1.271	7	4	intronic	HDL cholesterol levels,Metabolic syndrome,Triglyceride levels x short total sleep time interaction (2df test)
39	36	rs13107325	4	103188709	7.99e-09	SLC39A8	C	0.929925	5.76875	23.1	5	4	exonic	Adult body size,Alcohol consumption,Alcohol consumption (drinks per week),Alcohol consumption (drinks per week) (MTAG),Alcohol c... <Preview truncated at 128 characters>
40	37	rs12187325	5	59992279	1.17e-08	DEPDC1B	T	0.911895	5.70471	8.197	7	5	intronic	NA
41	38	rs71638209	5	81768421	1.11e-09	CTD-2015A6.1	G	0.688055	6.09301	2.11	6	14	intergenic	NA
42	39	rs756705025	5	82778212	1.45e-16	VCAN	CA	0.620219	8.26058	0.366	NaN	3	intronic	NA
43	39	rs7732237	5	82826556	3.98e-10	VCAN	G	0.561978	6.25497	5.68	6	1	intronic	White matter microstructure (axial diusivities),White matter microstructure (fractional anisotropy),White matter microstructure ... <Preview truncated at 128 characters>
44	39	rs7728751	5	82843609	2.5e-13	VCAN:VCAN-AS1	G	0.201964	7.31892	0.839	7	4	ncRNA_intronic	Cortical surface area,Cortical surface area (MOSTest)
45	39	rs67827860	5	82860485	1.36e-35	VCAN:VCAN-AS1	C	0.808222	12.4522	1.264	5	4	ncRNA_intronic	Periventricular white matter hyperintensities,White matter hyperintensity volume,White matter integrity (fractional anisotropy),... <Preview truncated at 128 characters>
46	40	rs73135373	5	92974821	3.11e-09	FAM172A	G	0.858301	5.92579	6.293	7	5	intronic	NA
47	40	rs145120402	5	93174765	5.11e-09	FAM172A	A	0.953547	5.84356	6.975	7	5	intronic	NA
48	41	rs12187568	5	128734008	3.91e-10	MIR4460	C	0.924929	6.25766	3.115	5	2	intergenic	Cortical volume
49	42	rs6555969	5	171128464	8.38e-13	AC011410.1	T	0.319112	7.15481	18.21	5	5	intergenic	NA
50	43	6:28866209_TTTTG_T	6	28866209	3.74e-11	HCG14	TTTTG	0.79083	6.61402	2.091	NaN	1	intergenic	NA
51	44	rs1520	6	39526867	1.64e-08	KIF6	A	0.629262	5.64666	21.3	5	5	intronic	Brain morphology (MOSTest)
52	45	rs3799965	6	44798617	1.85e-09	SUPT3H	G	0.809175	6.01021	2.475	6	5	intronic	NA
53	46	rs2745367	6	56112343	1.66e-11	COL21A1	C	0.584387	6.73295	12.99	4	1	UTR5	NA
54	47	rs35396874	6	108994433	3.17e-11	FOXO3	C	0.289097	6.63856	6.062	5	5	intronic	NA
55	48	rs771917839	6	126065826	2.8e-19	RP11-624M8.1	GTCT	0.483018	8.97612	5.909	NaN	1	ncRNA_intronic	NA
56	49	rs9388490	6	126704795	2.07e-27	CENPW	C	0.563334	10.8466	3.52	7	5	intergenic	Cognitive performance (MTAG),Cortical surface area (global PC1),Educational attainment (MTAG),Educational attainment (years of e... <Preview truncated at 128 characters>
57	49	rs77598707	6	127176330	1.88e-10	RPS4XP9	C	0.961071	6.37057	7.229	7	5	intergenic	NA
58	50	rs12530317	6	133087081	2.14e-08	RP1-55C23.8	G	0.743006	5.60007	1.571	5	5	downstream	NA
59	51	rs275350	6	151016058	7.46e-09	PLEKHG1	C	0.411594	5.7802	6.446	5	5	intronic	Periventricular white matter hyperintensities,White matter hyperintensities,White matter hyperintensity volume
60	52	rs798528	7	2772431	1.52e-25	AMZ1:GNA12	A	0.690446	10.4462	1.637	1	2	intronic	Hip circumference
61	53	rs714392	7	19611149	1.04e-24	AC007091.1	A	0.369935	10.2621	4.128	6	5	ncRNA_intronic	NA
62	54	7:55075489_GA_G	7	55075489	6.75e-09	EGFR	GA	0.458123	5.79707	2.393	NaN	5	intergenic	NA
63	55	rs761326546	7	83628746	6e-15	SEMA3A	TAATTA	0.785469	7.80393	2.829	NaN	4	intronic	NA
64	56	rs1880512	7	96215832	4.48e-18	SHFM1	C	0.308098	8.66577	2.31	7	9	NA	NA
65	57	rs374986130	7	99024741	1.39e-08	PTCD1:ATP5J2-PTCD1	C	0.88862	5.67512	1.97	7	4	intronic	NA
66	58	rs4566974	7	116334058	1.51e-09	MET	G	0.732614	6.04367	6.73	3	4	intronic	NA
67	59	7:117634273_CT_C	7	117634273	4.1e-11	AC003084.2	CT	0.583117	6.60038	0.744	NaN	5	intergenic	NA
68	60	7:120908700_GCA_G	7	120908700	3.32e-13	CPED1	GCA	0.579573	7.28071	0.593	NaN	4	intronic	NA
69	61	rs4128399	7	151498679	2.82e-14	PRKAG2	T	0.832869	7.60652	0.584	7	5	intronic	Brain morphology (MOSTest),Brain morphology (min-P),Brain region volumes,Glaucoma,Intraocular pressure,Subcortical volume (MOSTe... <Preview truncated at 128 characters>
70	62	rs2294123	8	23104195	6.3e-10	CHMP7	G	0.610472	6.1828	21.7	NaN	1	UTR5	NA
71	63	rs68019818	8	26447830	1.05e-11	DPYSL2	T	0.519047	6.79943	0.194	5	4	intronic	NA
72	64	rs1693571	8	101678349	2.75e-09	SNX31	A	0.535012	5.94607	3.558	4	5	intergenic	NA
73	65	rs5893855	8	108394765	5.96e-10	ANGPT1	G	0.419195	6.19157	0.351	NaN	4	intronic	NA
74	66	rs2957354	8	120359278	1.34e-10	SNORA32	C	0.742813	6.42289	9.11	6	5	intergenic	NA
75	66	rs80309268	8	120466959	3.58e-13	RP11-775B15.2	T	0.778918	7.2707	2.545	5	13	ncRNA_intronic	Diastolic blood pressure,Pulse pressure
76	67	rs55705857	8	130645692	7.25e-12	CCDC26	A	0.944515	6.85273	16.75	5	5	ncRNA_intronic	Adult diffuse glioma (IDH mutation only),Adult diffuse glioma (IDH mutation),Adult diffuse glioma (IDH mutation, 1p/19q codeleti... <Preview truncated at 128 characters>
77	68	rs7819099	8	144992862	2e-08	PLEC	A	0.56872	5.61174	8.609	4	3	exonic	Mean platelet volume,Red blood cell count
78	69	rs10992671	9	95952870	1.26e-10	WNK2	C	0.718919	6.4318	0.849	5	4	intronic	NA
79	70	rs28427480	9	98264942	2.21e-09	PTCH1	A	0.905884	5.98137	0.941	6	1	intronic	Anxiety,Hip circumference adjusted for BMI,Lung volume,Neuroticism,Well-being spectrum (multivariate analysis)
80	71	rs10819405	9	101635871	3.55e-12	RP11-92C4.3	T	0.304735	6.95398	7.256	7	5	intergenic	NA
81	72	rs72748148	9	113677241	8.27e-12	LPAR1	G	0.78632	6.83385	3.715	5	2	intronic	Central corneal thickness
82	73	rs1040851	9	119243634	2.97e-09	ASTN2	C	0.424003	5.93329	7.687	7	5	intronic	Brain region volumes
83	74	rs12251016	10	21821918	3.06e-19	MLLT10	A	0.658763	8.96661	1.781	2	1	intergenic	Body mass index,Endometriosis or migraine,Insomnia
84	75	rs4073711	10	50317651	2.29e-09	VSTM4	A	0.610301	5.97587	3.092	NaN	2	intronic	NA
85	76	rs4418728	10	94839724	1.1e-08	CYP26A1	G	0.553114	5.7152	3.86	2	2	intergenic	Caffeine consumption from coffee or tea,Diastolic blood pressure,Estimated glomerular filtration rate,HDL cholesterol levels,HDL... <Preview truncated at 128 characters>
86	77	rs12260436	10	104741114	3.62e-09	CNNM2	A	0.748027	5.90046	0.102	5	5	intronic	Worry
87	78	rs11197863	10	118745667	3.66e-31	KIAA1598	A	0.252379	11.6102	0.975	6	5	intronic	NA
88	79	rs4962693	10	126424835	3.29e-15	RP11-12J10.3:FAM53B	C	0.417589	7.87923	4.395	2	2	intronic	NA
89	80	rs7947308	11	1478565	2.03e-08	BRSK2	T	0.184717	5.60982	3.725	5	4	intronic	NA
90	81	rs10766557	11	19447547	9.34e-10	NAV2	G	0.658205	6.12038	5.158	7	5	intronic	NA
91	82	rs7935166	11	44636547	1.15e-08	CD82	G	0.867835	5.70719	5.829	7	4	intronic	White matter microstructure (axial diusivities),White matter microstructure (mean diusivities),White matter microstructure (radi... <Preview truncated at 128 characters>
92	83	rs8181516	11	91951933	2.29e-08	RPL7AP57	C	0.826063	5.5889	1.728	7	5	intergenic	NA
93	84	rs565207	11	92427993	2.72e-09	FAT3	A	0.50688	5.9476	3.895	7	4	intronic	NA
94	85	rs7941114	11	110950448	2.15e-12	RP11-89C3.3	A	0.691761	7.02419	2.429	7	5	intergenic	NA
95	85	rs61900578	11	111066554	2.76e-10	C11orf53	G	0.942651	6.31185	0.524	5	5	intergenic	Brain region volumes
96	85	rs949279	11	111072779	1.65e-11	C11orf53	G	0.673512	6.73449	0.435	NaN	5	intergenic	Brain region volumes,Cortical surface area
97	86	rs3740888	11	130278210	1.02e-28	ADAMTS8	C	0.397504	11.1188	0.974	NaN	2	intronic	NA
98	87	rs61920210	12	28297884	3.8e-18	CCDC91	C	0.679902	8.6847	4.514	7	7	intronic	Cortical thickness (MOSTest)
99	88	rs774439949	12	51205943	1.15e-09	ATF1	AC	0.642133	6.08761	11.7	NaN	4	intronic	NA
100	89	rs73117792	12	65687460	3.37e-09	MSRB3	A	0.937081	5.91224	0.011	7	5	intronic	Brain region volumes
101	89	rs79487293	12	65905126	2.11e-17	RP11-230G5.2	C	0.674164	8.48731	17.35	4	2	ncRNA_intronic	Brain region volumes,Cortical surface area,Lung function (FVC)
102	90	rs4842266	12	79951566	2.91e-17	RP11-359M6.3	G	0.29927	8.44994	18.7	1	5	upstream	Brain morphology (MOSTest),Cortical surface area,Cortical surface area (MOSTest),Peripheral artery disease,White blood cell coun... <Preview truncated at 128 characters>
103	91	rs140287439	12	85591155	3.68e-09	LRRIQ1	C	0.819229	5.89807	1.358	6	15	intronic	NA
104	92	rs12146713	12	106476805	3.89e-42	NUAK1	T	0.904998	13.6022	19.59	5	3	intronic	NA
105	93	rs7310615	12	111865049	7.42e-11	SH2B3	C	0.480023	6.51188	1.045	7	4	intronic	Autoimmune traits,Diastolic blood pressure x alcohol consumption interaction (2df test),Fibrinogen levels,HDL cholesterol levels... <Preview truncated at 128 characters>
106	94	rs10141421	14	31394171	8.16e-11	STRN3	A	0.476428	6.49757	8.435	6	4	intronic	NA
107	95	rs160459	14	59074136	1.68e-08	DACT1	A	0.537293	5.64177	14.66	5	1	intergenic	Brain morphology (MOSTest),Brain morphology (min-P),Cortical surface area (MOSTest),Cortical surface area (min-P),Cortical thick... <Preview truncated at 128 characters>
108	96	rs143720575	14	59663805	2.44e-14	DAAM1	G	0.878796	7.62493	0.278	7	5	intronic	NA
109	97	rs10483813	14	69031284	6.51e-11	RAD51B	T	0.748169	6.53163	0.582	4	2	intronic	NA
110	98	rs34156708	14	91940192	7.86e-12	SMEK1	T	0.556581	6.84111	2.443	NaN	4	intronic	NA
111	99	rs12896749	14	100279492	2.61e-11	EML1	G	0.615553	6.66716	17.93	5	5	intronic	NA
112	100	15:39380193_GTACTTAT_G	15	39380193	8.51e-10	RP11-624L4.1	GTACTTAT	0.558753	6.1352	4.845	NaN	5	ncRNA_intronic	NA
113	100	rs2033939	15	39633904	3.19e-46	RP11-624L4.1	G	0.919709	14.2738	13.85	5	5	ncRNA_intronic	Brain region volumes,Cortical surface area,Cortical thickness,Cortical volume
114	101	rs4646614	15	58264792	2.48e-08	ALDH1A2	A	0.571673	5.57435	0.726	NaN	5	intronic	NA
115	102	15:85672905_GT_G	15	85672905	9.36e-09	PDE8A	GT	0.306612	5.742	7.046	NaN	4	intronic	NA
116	103	rs12445412	16	86609658	6.86e-14	FOXL1	G	0.82001	7.49049	9.96	4	1	upstream	NA
117	104	rs12051384	16	87184095	2.07e-12	C16orf95	G	0.818403	7.02954	2.717	5	5	NA	NA
118	104	rs56651462	16	87221223	1.86e-22	C16orf95	G	0.44889	9.749	0.84	5	5	NA	NA
119	104	rs4843227	16	87225139	3.09e-71	C16orf95	C	0.380051	17.8463	2.014	NaN	5	NA	Cortical thickness,Cortical volume,White matter microstructure (fractional anisotropy),White matter microstructure (mode of anis... <Preview truncated at 128 characters>
120	104	rs4843586	16	87320432	8.52e-11	C16orf95:RP11-178L8.5	A	0.652314	6.49104	1.823	7	4	ncRNA_intronic	NA
121	105	rs72813426	16	89933007	4.38e-13	SPIRE2	A	0.759713	7.24334	2.362	6	4	intronic	Left?right brain asymmetry
122	105	16:89991835_TA_T	16	89991835	1.6e-09	TUBB3:TUBB3	TA	0.82685	6.0341	5.131	NaN	1	intronic	NA
123	105	rs111398992	16	89992613	4.13e-15	TUBB3:TUBB3	G	0.866335	7.85087	2.069	2	1	intronic	Brain morphology (MOSTest),Cortical surface area (MOSTest),Left?right brain asymmetry
124	105	rs9923119	16	90153815	2.41e-08	PRDM7	T	0.765037	5.57996	3.071	7	5	intergenic	NA
125	106	rs11871600	17	13041307	3.68e-09	RP11-488L1.1	A	0.611065	5.89796	6.764	7	5	intergenic	NA
126	107	rs3785891	17	42990340	3.24e-10	GFAP	C	0.643546	6.28704	7.87	NaN	1	intronic	NA
127	108	rs55938136	17	43798360	3.94e-23	CRHR1:RP11-105N13.4	A	0.778011	9.90561	3.353	6	5	ncRNA_intronic	Brain region volumes,Left?right brain asymmetry,White matter microstructure (axial diusivities),White matter microstructure (fra... <Preview truncated at 128 characters>
128	108	rs2696626	17	44327070	3.69e-25	RP11-259G18.2	G	0.770297	10.3621	8.946	NaN	5	intergenic	NA
129	108	rs568039055	17	44632463	7.22e-13	LRRC37A2:ARL17A	G	0.799818	7.17524	1.313	NaN	5	UTR3	Left?right brain asymmetry,Mean corpuscular hemoglobin concentration,Reaction time
130	108	rs17698176	17	44819595	2.75e-30	NSF	T	0.770263	11.4364	2.727	5	4	intronic	Brain region volumes,Cognitive traits (MTAG),Intelligence,Neuroticism
131	109	rs56305452	17	65990500	4.66e-10	RP11-855A2.5	C	0.211749	6.2302	6.957	4	1	ncRNA_intronic	Cortical surface area (MOSTest),Eosinophil counts
132	110	rs9966170	18	35029506	6.77e-10	CELF4	A	0.362756	6.17147	0.29	5	5	intronic	White matter microstructure (fractional anisotropy)
133	111	rs72976952	19	4024525	2.71e-10	PIAS4	G	0.841717	6.31472	0.308	2	3	intronic	NA
134	112	rs429358	19	45411941	8.91e-10	APOE	T	0.847988	6.1278	12.64	5	1	exonic	Abdominal aortic aneurysm,Acceptance of an invitation to participate in a mental health questionnaire,Adult body size,Adult onse... <Preview truncated at 128 characters>
135	113	rs169230	20	22300304	1.4e-08	RP5-1004I9.2	G	0.640059	5.67316	0.161	7	7	intergenic	NA
136	114	rs224331	20	34022387	7.23e-09	GDF5OS:GDF5	A	0.656399	5.78545	16.92	1	2	exonic	Brain morphology (MOSTest),Waist circumference adjusted for body mass index,Waist-to-hip ratio adjusted for BMI,Waist-to-hip rat... <Preview truncated at 128 characters>
137	115	rs4396807	22	38138379	3.84e-13	NOL12:TRIOBP	G	0.683852	7.26123	1.599	4	4	intronic	Cognitive aspects of educational attainment,Cognitive performance,Cognitive performance (MTAG),Highest math class taken (MTAG),I... <Preview truncated at 128 characters>
138	116	rs5975473	23	133805760	1.26e-17	PLAC1	A	0.234658	8.5476	3.032	4	2	intergenic	NA
139	117	rs2226983	23	152587891	1.74e-08	LL0XNC01-16G2.1	T	0.490024	5.63563	9.165	5	9	intergenic	NA
140	117	rs12846219	23	152880387	1.77e-08	RP11-66N11.7	C	0.832042	5.63267	2.819	5	7	intergenic	NA

[truncated: 22 more sheets: SupTab10, SupTab11, SupTab12, SupTab13, SupTab14, SupTab15, SupTab16, SupTab17, SupTab18, SupTab19, SupTab20, SupTab21, SupTab22, SupTab23, SupTab24, SupTab25, SupTab26, SupTab27, SupTab28, SupTab29 …]
